# Supplementary material for: Classification of mountain-based rail transit stations and analysis of passenger flow influencing mechanisms
Source: PLoS One. 2025 May 27;20(5):e0323937. doi: 10.1371/journal.pone.0323937 (PMC12111614; doi:10.1371/journal.pone.0323937)
Supplement: S1 File — (XLSX) [file pone.0323937.s001.xlsx]

## Sheet: Sheet1
Comprehensive mountain inbound station
Time	Lianglukou	Xiaolongkan	Sigongli	Nanping	Xiaoshizi	Bishan				mean value
6	0	0	0	0	0	0				0
7	742	519	466	544	596	602.806				578.301
8	1421	1506	1567	2095	2020	1175.97				1630.83
9	2140	2385	2223	3175	3319	1148.39				2398.4
10	1647	1277	1418	1952	1907	1162.35				1560.56
11	1689	815	1098	1426	1461	955.548				1240.76
12	1632	691	990	1331	1360	839.968				1140.66
13	1431	711	1022	1571	1474	806.677				1169.28
14	1373	791	1104	1920	1673	999.194				1310.03
15	1446	716	1136	1934	1713	907.258				1342.04
16	1685	701	1289	2001	1837	1009.55				1447.09
17	2107	796	1307	2271	2224	1240				1640.83
18	3523	1180	1787	3270	3452	1345.9				2409.65
19	2916	1236	1417	3455	3696	1171.84				2315.31
20	1186	611	953	2248	2146	674.903				1303.15
21	943	516	749	1993	1772	374.871				1057.98
22	578	387	447	1544	1498	232.516				781.086
23	220	168	157	1017	901	53				419.333
24	22	2	11	52	29	0.677419				19.4462
Comprehensive non-mountain inbound station
Time	Shapingba	Guanyinqiao	Shiqiaopu	Hongqihegou	Jiazhoulu	Ranjiaba	Huahuiyuan	Xinshancun		mean value
6	0	0	0	0	0	0	0	0		0
7	792	560	744	781	425	242	738	448.29		591.286
8	3933	1544	2564	2123	1863	1186	2423	1634.48		2158.81
9	6080	3362	3762	3911	3041	2288	4142	1823		3551.12
10	3362	2100	2136	2398	1661	1205	1826	1068.45		1969.56
11	2913	1948	1488	1819	1136	791	945	718.29		1469.79
12	2899	2095	1246	1601	1007	710	754	607.968		1365
13	3427	2368	1326	1713	1055	819	774	670.839		1519.1
14	3891	2888	1511	1730	1297	972	921	825.419		1754.43
15	4157	3138	1442	1766	1339	934	831	762.065		1796.13
16	4591	3748	1360	1863	1303	914	757	686.258		1902.78
17	5771	5214	1383	2067	1600	1099	845	766.323		2343.17
18	7309	7195	2759	3742	3680	2301	1225	1073.52		3660.56
19	8297	7809	3234	4019	4038	3122	1117	951.161		4073.4
20	5639	5983	1220	1848	1861	1430	622	530.161		2391.65
21	4956	5213	804	1334	1312	1198	475	403.387		1961.92
22	4629	4813	607	883	1250	970	370	310.677		1729.08
23	2649	3678	239	385	733	504	163	123.839		1059.35
24	27	129	5	24	26	12	6	2.3871		28.9234
Comprehensive mountain outbound station
Time	Lianglukou	Xiaolongkan	Sigongli	Nanping	Xiaoshizi	Bishan				mean value
6	0	0	0	0	0	0				0
7	171	73	249	86	1078.35	75.3871				288.79
8	2181	764	1158	798	5303.94	849.419				1842.39
9	5697	1445	1783	3568	11611.1	1136.23				4206.73
10	3011	900	1370	2764	7856.1	1020.42				2820.25
11	1670	678	1144	1942	6058.35	1238.87				2121.87
12	1311	621	1006	1903	4890.87	936.645				1778.09
13	1214	605	1054	1897	3803.03	762.806				1555.97
14	1693	731	1202	2261	3750.48	916.774				1759.04
15	1696	782	1269	2368	3557	991.71				1777.28
16	1458	744	1225	2251	2586.03	952.097				1536.02
17	1519	864	1220	2340	6170.35	994				2184.56
18	2008	1318	1447	3139	8289	1117.29				2886.38
19	2738	1987	1901	4454	9684.1	1240.84				3667.49
20	1628	1106	1092	2714	6810.74	1035.58				2397.72
21	943	687	615	1592	3238.26	691.194				1294.41
22	578	606	521	1227	1909.16	571.645				902.134
23	220	444	398	948	1689.84	400.29				683.355
24	22	12	91	179	833.839	113.129				208.495
Comprehensive non-mountain outbound station
Time	Shapingba	Guanyinqiao	Shiqiaopu	Hongqihegou	Jiazhoulu	Ranjiaba	Huahuiyuan	Xinshancun		mean value
6	0	0	0	0	0	0	0	0		0
7	263	113	88	199	138	103	64	74.7419		130.343
8	3215	1662	816	1676	1338	829	499	575.613		1326.33
9	7514	7740	4239	6168	4706	3468	1205	917.452		4494.68
10	5584	6297	2320	3540	2789	2466	988	712.71		3087.09
11	4638	4146	1296	1916	1308	979	718	637.032		1954.75
12	4497	4101	1146	1569	1127	906	692	642.097		1835.01
13	4716	4102	1157	1497	1203	876	707	543.548		1850.19
14	5391	4939	1333	1851	1178	950	809	675.581		2140.82
15	6078	5690	1381	1918	1227	962	821	696		2346.62
16	5529	5091	1476	1814	1182	909	837	756.677		2199.33
17	5432	4591	1737	1909	1351	1044	1057	884.387		2250.67
18	6896	5281	2282	2541	1871	1676	1915	1263.48		2965.69
19	8980	7099	3360	3742	2640	2490	3474	1951.77		4217.1
20	4855	4151	2054	1956	1453	1247	1913	1287.19		2364.52
21	2767	2220	1328	1204	950	841	1238	679.548		1403.44
22	2146	1527	1212	1051	765	645	962	563.161		1108.9
23	1205	1097	856	800	495	425	771	417.613		758.327
24	125	158	26	156	71	53	56	65.9355		88.8669
Residential mountain inbound station
Time	Majiayan	Zengjiayan	Chalukou	Bagongli	Chongqing Jiaotong University	Tongyuanju	Longtousi	Yuanboyuan	Cuiyun	Bijin	Tou Tang	Bashan	Feng West Road	Chongqing West Station	Huayansi	Banshan	Zhongliangshan	Huayan Center	Xinan University	Southwest University	Sanyawan	Lushan	Central Park	Central Park	Hualong	Renhe	Chaotianmen	Eling	Martyrs Tomb	Jinzhu	Yu Hu Road	Zhengjia Courtyard	Tangjia Courtyard	Jinyu	Yuanyang	Shuanglong	Stone New Road	Grand Theater	Grand Theater	Chongqing North Station South Square	Yubei Square	Caiyun Lake	Olympic Center	Haixia Road	Walking Park	Sports Park	Fengming Mountain	Hemu Road	Huxia Street
6	0	0	0	0	0	0	0	0	0	0	0	0	0	0	0	0	0	0	0	0	0	0	0	0	0	0	0	0	0	0	0	0	0	0	0	0	0	0	0	0	0	0	0	0	0	0	0	0	0
7	93	71	292	103	160	231	150	194	186	134	94	0	0	36	0	0	0	0	133	82	119	479	49	52	66	64	23	201	194	627	534	121	93	80	234	507	0	32	348	183	416	254	170	235	37	118	39	200	79.0323
8	219	331	612	394	617	997	596	761	553	566	404	86	86	366	142	96	176	221	466	300	522	1384	228	287	221	311	864	628	851	1365	1249	708	524	748	1010	1287	392	767	1301	588	715	876	534	985	488	668	242	624	359.645
9	281	478	677	538	797	1339	987	1141	740	475	588	159	135	429	156	139	200	268	504	340	587	1442	254	292	283	523	903	915	1262	1222	1228	1383	796	807	1495	1323	469	885	1516	1144	995	1037	670	1179	817	1044	252	836	516.742
10	208	241	333	254	461	706	520	465	272	259	254	97	100	200	53	100	157	145	334	145	224	530	94	159	117	302	311	555	777	572	739	686	361	348	687	588	123	439	742	549	404	470	291	501	211	582	109	347	201.419
11	114	196	244	191	307	385	367	331	163	227	179	69	67	228	49	66	104	106	306	99	155	389	78	150	85	169	170	367	557	397	621	432	226	296	454	473	101	294	511	459	377	272	183	293	171	449	82	253	106.452
12	117	197	219	199	291	277	302	297	136	215	156	49	45	201	51	46	75	76	321	86	150	319	79	145	72	147	286	306	493	303	546	352	188	313	380	462	88	313	403	649	341	195	157	206	154	384	64	237	92.2258
13	119	195	261	228	316	289	328	295	156	247	169	49	52	157	58	47	96	85	397	95	159	352	90	144	81	152	369	285	551	353	444	394	239	381	417	489	73	578	402	641	333	209	169	226	184	465	67	275	102.484
14	117	232	293	242	358	414	406	351	187	287	179	67	75	265	61	83	97	109	453	111	165	422	108	147	105	182	411	311	564	425	401	467	249	448	531	500	94	476	459	711	341	280	184	289	202	588	91	293	109.645
15	138	253	249	254	325	371	349	359	157	287	175	67	67	256	58	61	83	90	396	109	172	370	113	145	87	177	485	363	540	359	430	442	243	518	460	450	95	347	426	644	328	256	183	272	205	554	83	279	110.032
16	136	269	296	265	305	298	312	373	160	312	184	50	54	128	57	42	91	79	351	118	176	335	161	136	79	166	443	414	613	343	453	422	240	425	438	484	88	395	418	705	365	197	204	239	235	571	70	286	117.548
17	136	236	303	214	232	320	353	424	186	234	237	50	45	156	69	44	76	80	359	172	250	354	122	137	90	196	478	387	625	373	535	432	320	434	481	540	84	496	472	650	438	225	245	288	331	557	69	323	142.194
18	168	268	389	197	292	443	408	368	273	296	303	84	97	214	65	65	93	94	386	193	207	374	181	189	96	235	508	509	599	458	593	462	364	450	547	534	111	378	467	690	432	347	370	339	337	642	87	387	219.71
19	138	297	298	198	270	361	382	435	269	277	263	76	65	229	40	57	75	109	310	106	190	358	147	173	113	203	519	465	568	402	531	427	381	426	586	500	91	385	456	678	469	292	288	476	368	668	91	421	163.806
20	67	226	158	148	223	282	284	446	170	286	131	33	36	212	26	35	47	104	278	96	186	271	122	79	60	158	418	360	396	267	344	469	246	473	511	381	49	488	309	598	343	149	169	267	388	506	53	397	81.3226
21	47	163	125	74	141	205	199	304	251	208	83	20	19	190	13	14	20	26	202	71	124	196	118	47	39	126	459	269	268	186	243	351	192	475	556	279	28	409	229	430	185	120	136	177	335	466	36	316	59.2581
22	30	90	101	55	114	169	119	166	118	254	49	1	0	98	0	0	0	0	158	38	76	129	92	23	28	87	455	109	184	106	120	244	142	487	390	201	1	375	156	266	175	86	120	122	227	488	25	286	37.6774
23	17	31	42	21	56	64	62	60	23	73	14	0	0	61	0	0	0	0	55	11	32	39	6	9	11	23	462	34	77	29	35	107	57	196	174	61	0	149	40	105	44	27	38	44	88	350	7	99	15.4194
24	0	2	3	2	4	4	5	6	4	3	0	0	0	8	0	0	0	0	5	0	1	2	0	1	1	0	0	1	0	1	2	9	4	10	14	2	0	5	0	8	1	3	8	4	3	5	1	1	0.419355
Residential non-mountain inbound station
Time	Nanqiao Temple	Ciqikou	Shijingpo	Laijiaqiao	Chenjiaqiao	Dashan Village	Huaxi	Huaxi	Tongjia Courtyard	Changfu Road	Bonded Port	Cuntan	Black Stone	Taiping Chong	Tangjiatuo	Huacheng Road	Jinjian Road	Jumping Deng	Longfeng Creek	Xiangjiagang	Jinshan Temple	Lijia	Jiuqu River	Caojiawan	Shaheba	Siyuan	Liujia Courtyard	Qingxi River	Wangjiazhuang	National Expo Center	Gaoyikou	Huangmaoping	Happy Valley	Happy Valley	Shangwan Road	Huanshan Park	Changhe	Jiangbei Airport T3 Terminal	Central Park	East Central Park Xi	luojiaba	Haitang Creek	Danhe	Garden Expo Center	Ping An	Dadukou	Jinjiawan	Lotus	Revival
6	0	0	0	0	0	0	0	0	0	0	0	0	0	0	0	0	0	0	0	0	0	0	0	0	0	0	0	0	0	0	0	0	0	0	0	0	0	0	0	0	0	0	0	0	0	0	0	0	0
7	429	171	125	116	341	295	415	440	212	395	152	252	34	233	45	0	0	0	95	894	61	41	135	209	5	282	373	112	118	57	89	124	75	325	86	245	514	521	278	156	52	158	50	79	572.935	220.71	485.452	628.065	5.96774
8	1782	861	465	347	1180	838	845	1031	603	791	396	479	109	389	341	136	316	290	398	991	297	641	634	934	50	299	397	117	212	95	251	165	248	754	825	493	658	631	336	481	84	829	145	346	1936.81	760.032	1304.74	1643.77	6.06452
9	2672	959	672	447	1223	991	902	1127	942	864	473	547	105	297	450	145	311	284	348	1043	574	775	708	1287	83	114	94	101	197	75	242	184	250	1200	894	443	561	478	286	470	114	1303	253	666	2330.19	836.129	1154.1	1241.42	12
10	1438	415	364	273	719	346	547	667	413	114	102	110	59	68	182	128	202	143	180	521	179	532	186	455	7	136	103	27	81	15	99	33	147	514	214	93	117	296	201	240	23	521	110	187	1224.26	499.581	683.065	579.516	23.6129
11	782	291	236	201	547	254	388	406	235	75	65	84	36	51	122	21	147	168	121	402	100	450	189	272	10	110	77	18	40	13	76	28	97	314	181	74	96	237	150	172	14	323	86	96	763.065	342.194	490.032	402.581	18.5484
12	868	308	211	174	481	213	324	303	194	68	60	77	31	43	102	15	105	147	104	352	76	294	230	253	11	84	61	22	39	18	64	29	100	266	178	76	98	277	142	160	11	262	63	87	597.935	283.71	384.226	332.71	18.5484
13	878	412	229	171	536	221	359	339	217	73	67	94	32	49	123	15	108	131	113	422	92	290	217	290	5	104	94	22	85	18	72	34	121	287	200	97	112	382	157	175	8	293	51	87	656.355	304.226	399.839	369.677	15.4516
14	871	578	292	198	615	244	434	404	266	83	77	95	33	58	132	22	144	158	125	436	122	258	173	318	11	159	90	21	42	20	85	37	127	316	217	114	114	344	167	193	12	321	58	105	822.129	392.645	455.871	391.065	21.4194
15	806	646	267	200	572	241	410	351	225	78	73	98	33	51	116	20	123	183	106	348	115	346	199	288	13	130	88	27	47	21	73	38	126	299	206	124	107	314	181	196	13	298	48	104	664.677	338.516	375.839	337.548	29.4839
16	862	678	254	219	534	244	379	291	185	89	75	107	36	63	143	17	98	194	100	357	135	388	273	262	15	117	74	28	42	28	85	50	152	301	207	137	132	423	177	180	10	279	38	115	548.065	300.065	335	302.581	30.0323
17	807	632	272	185	510	271	421	300	192	167	90	131	35	93	176	18	99	174	128	488	197	299	299	294	18	126	76	35	50	39	90	67	160	365	298	184	190	435	130	165	14	341	55	183	565.419	314.548	353.129	310.613	27.7097
18	893	679	315	209	627	350	513	368	254	143	111	120	54	98	176	52	108	196	119	492	137	358	276	387	19	121	98	55	29	47	105	77	175	372	317	170	165	462	137	189	20	336	75	235	832.355	494.935	456.613	389.839	33.6452
19	765	594	261	275	585	331	506	325	207	155	120	112	43	89	159	30	85	181	136	463	177	328	224	357	14	134	97	39	49	31	92	67	147	300	266	165	174	488	89	147	11	270	74	225	675.935	435.71	447.452	348.935	20.0968
20	566	472	213	232	350	186	352	204	172	195	76	122	26	50	69	17	64	92	69	377	166	337	148	298	3	91	51	14	21	21	70	79	193	304	257	143	127	354	60	155	6	293	33	152	400.161	220.387	256.419	263.452	9.35484
21	431	309	148	128	228	124	217	130	135	210	71	62	16	25	32	8	32	33	49	254	134	328	84	106	2	89	35	7	11	16	33	52	152	217	145	98	84	339	95	70	9	251	32	94	298.129	179.226	170.806	159.258	6.58065
22	280	182	89	86	149	69	125	90	104	102	27	31	9	11	17	0	0	0	29	116	93	278	31	54	1	71	16	5	6	8	16	13	106	235	88	44	35	250	60	35	6	166	26	50	187.452	137.194	100.71	126.129	4.22581
23	102	76	38	26	49	23	41	35	38	14	5	8	3	4	4	0	0	0	19	47	33	275	11	20	1	5	4	4	4	3	4	4	42	176	30	12	14	228	23	11	2	71	9	15	67.8065	41.3226	32	23.4839	4.16129
24	5	1	1	2	1	1	8	5	5	2	0	0	0	0	0	0	0	0	3	13	3	10	0	1	0	0	0	0	1	0	0	0	0	1	1	0	0	0	1	1	1	4	0	0	3.58065	0.806452	0.903226	0	0.225806
Residential mountain outbound station
Time	Majiayan	Zengjiayan	Chalukou	Bagongli	Chongqing Jiaotong University	Tongyuanju	Longtousi	Yuanboyuan	Cuiyun	Bijin	Tou Tang	Bashan	Feng West Road	Chongqing West Station	Huayansi	Banshan	Zhongliangshan	Huayan Center	Xinan University	Southwest University	Sanyawan	Lushan	Central Park	Central Park	Hualong	Renhe	Chaotianmen	Eling	Martyrs Tomb	Jinzhu	Yu Hu Road	Zhengjia Courtyard	Tangjia Courtyard	Jinyu	Yuanyang	Shuanglong	Stone New Road	Grand Theater	Grand Theater	Chongqing North Station South Square	Yubei Square	Caiyun Lake	Olympic Center	Haixia Road	Walking Park	Sports Park	Fengming Mountain	Hemu Road	Huxia Street
6	0	0	0	0	0	0	0	0	0	0	0	0	0	0	0	0	0	0	0	0	0	0	0	0	0	0	0	0	0	0	0	0	0	0	0	0	0	0	0	0	0	0	0	0	0	0	0	0	0
7	10	36	20	11	16	35	50	110	30	161	10	0	0	15	0	0	0	0	7	28	24	21	27	6	7	9	35	19	43	26	124	29	42	40	93	58	0	83	41	91	76	16	27	24	30	43	2	35	24.3871
8	85	305	201	152	110	249	266	284	185	298	123	17	22	171	16	18	60	53	123	110	253	197	207	151	60	137	351	257	375	357	140	332	327	497	466	622	15	659	398	377	416	130	252	284	292	408	45	327	134.452
9	114	334	243	314	227	214	300	372	148	287	200	51	65	279	46	37	69	79	210	125	261	207	259	154	98	163	380	315	303	315	116	343	325	451	425	540	63	545	448	353	400	285	248	338	367	492	95	406	171.258
10	118	322	198	372	218	269	346	348	158	316	246	46	39	346	52	27	58	66	191	155	269	270	199	117	64	213	452	333	410	319	292	452	279	495	470	635	80	598	337	445	516	173	268	303	312	326	52	398	117.742
11	150	240	205	385	179	282	310	426	124	311	142	40	48	288	65	47	61	74	220	102	148	319	168	107	66	158	415	306	394	337	257	371	240	588	455	542	74	399	381	412	393	160	170	192	264	553	51	292	88.3226
12	127	197	181	263	187	282	320	311	112	323	131	45	51	241	54	41	70	70	227	88	156	295	149	85	56	146	407	277	384	317	213	334	209	563	435	450	63	306	360	548	300	177	158	183	210	521	54	276	76.6774
13	98	185	183	204	202	246	310	262	109	281	100	39	44	186	42	37	64	66	268	71	122	262	142	75	50	138	420	259	369	283	219	332	178	525	426	378	51	239	309	527	283	161	141	179	184	548	44	267	76.5806
14	128	228	195	240	233	262	311	318	104	343	155	43	43	244	51	40	67	69	259	90	141	287	176	84	60	155	507	355	444	276	267	341	212	636	445	468	68	348	397	652	406	192	171	188	219	622	57	264	83.871
15	150	252	216	281	250	289	310	329	117	363	148	51	53	328	66	51	90	80	313	101	148	299	212	98	75	142	515	419	420	344	368	357	223	650	460	486	74	364	436	709	452	209	199	203	207	563	61	300	79.8065
16	122	225	260	254	277	342	323	300	132	340	167	61	61	265	57	62	102	92	302	105	138	361	193	108	82	167	513	406	410	338	333	372	238	592	507	482	79	281	525	648	397	243	203	244	217	564	66	299	93.7742
17	144	229	328	248	314	347	372	341	170	322	202	71	78	213	48	73	114	111	260	110	195	444	202	119	89	227	480	407	496	465	356	459	310	499	630	552	83	261	637	639	417	315	244	324	208	649	91	332	126
18	285	288	549	480	432	724	524	717	398	539	501	98	102	423	148	92	232	356	595	457	470	756	263	355	232	497	743	601	751	786	487	712	392	903	1046	880	311	896	878	654	830	537	416	793	969	1010	117	450	212.548
19	329	378	744	591	653	1089	717	940	540	608	628	160	153	626	266	145	215	566	564	378	502	1073	418	394	308	490	991	788	1097	1172	1137	1107	634	1032	1542	1197	573	923	1466	1033	961	924	720	976	881	1505	179	987	390.355
20	143	212	544	391	447	484	445	385	362	309	311	102	97	131	41	108	143	284	476	123	247	732	613	138	134	273	364	309	772	789	846	620	357	380	873	732	108	232	895	931	472	592	480	550	197	765	120	854	200.968
21	113	172	347	198	416	375	322	237	137	227	193	48	48	117	22	53	80	100	218	78	200	434	229	121	91	194	167	273	609	528	399	433	246	242	567	586	51	121	524	399	354	335	213	321	128	438	80	236	142.548
22	94	146	311	185	402	300	270	166	191	192	173	1	0	84	1	0	0	0	207	67	144	399	167	114	91	184	107	241	454	404	414	362	205	202	425	416	2	80	451	334	234	305	173	245	108	366	82	193	124.129
23	66	99	254	124	275	213	188	103	135	253	94	0	0	51	1	0	0	0	264	61	100	240	61	67	58	97	60	162	379	319	288	266	159	145	290	290	0	38	323	261	187	206	98	217	66	206	53	99	71.9355
24	3	12	73	31	57	30	41	34	37	155	0	0	0	10	0	0	0	0	75	8	4	47	6	10	9	0	13	7	12	133	109	34	22	32	87	106	0	3	87	77	16	48	36	33	6	19	9	1	1.51613
Residential non-mountain outbound station
Time	Nanqiao Temple	Ciqikou	Shijingpo	Laijiaqiao	Chenjiaqiao	Dashan Village	Huaxi	Huaxi	Tongjia Courtyard	Changfu Road	Bonded Port	Cuntan	Black Stone	Taiping Chong	Tangjiatuo	Huacheng Road	Jinjian Road	Jumping Deng	Longfeng Creek	Xiangjiagang	Jinshan Temple	Lijia	Jiuqu River	Caojiawan	Shaheba	Siyuan	Liujia Courtyard	Qingxi River	Wangjiazhuang	National Expo Center	Gaoyikou	Huangmaoping	Happy Valley	Happy Valley	Shangwan Road	Huanshan Park	Changhe	Jiangbei Airport T3 Terminal	Central Park	East Central Park Xi	luojiaba	Haitang Creek	Danhe	Garden Expo Center	Ping An	Dadukou	Jinjiawan	Lotus	Revival
6	0	0	0	0	0	0	0	0	0	0	0	0	0	0	0	0	0	0	0	0	0	0	0	0	0	0	0	0	0	0	0	0	0	0	0	0	0	0	0	0	0	0	0	0	0	0	0	0	0
7	79	52	25	55	46	28	61	19	30	29	6	13	1	3	4	0	0	0	24	96	109	125	67	51	0	7	3	15	13	4	12	35	34	18	14	9	31	131	55	36	2	27	11	35	50.7742	20.9677	37.129	46.1613	2.58065
8	358	396	241	220	525	285	370	216	203	214	72	27	29	28	100	22	20	42	123	103	242	287	256	241	3	91	63	27	67	51	53	74	186	174	250	236	211	465	351	36	9	251	49	285	450.613	286.677	263.194	247.613	11.8065
9	486	453	287	260	536	384	341	224	382	263	55	31	58	46	75	38	72	169	198	251	396	242	329	293	8	179	79	79	31	81	58	97	166	214	285	216	202	387	392	55	24	214	86	208	828.419	449.968	243.742	297.29	32
10	498	383	220	201	427	256	290	348	237	119	70	26	43	76	127	14	57	152	120	336	301	340	355	261	21	107	72	39	62	68	95	66	223	293	359	197	222	313	232	104	16	305	98	243	587.129	320.226	228.806	242.839	26.7742
11	501	524	182	146	408	215	259	332	175	72	67	96	33	64	131	16	81	193	103	316	246	352	216	220	21	102	69	21	55	53	75	41	196	323	248	141	104	332	181	116	12	263	61	121	580.323	296.129	239.935	234.355	27.2258
12	595	606	169	144	406	179	249	325	193	67	67	76	30	49	127	15	89	141	110	271	228	393	171	187	11	85	66	19	63	19	60	25	179	308	294	119	84	409	161	68	10	218	57	102	565.258	279.903	254.903	239.581	18.8387
13	519	591	159	132	367	149	242	293	181	59	45	69	28	41	91	11	83	100	86	275	202	357	189	158	10	75	52	16	23	15	49	24	153	276	238	103	78	446	123	80	9	204	51	84	521.161	243.903	215.161	238.613	14.2903
14	704	621	178	148	447	170	234	314	177	61	55	66	32	43	99	17	93	143	96	278	263	411	239	187	14	91	60	29	37	21	54	25	172	338	193	117	102	476	151	89	11	281	43	104	550.355	276.581	242.387	238.258	29.5806
15	739	665	197	150	474	201	293	348	196	65	63	65	31	45	128	16	98	212	112	298	277	450	211	203	18	114	76	27	37	22	72	25	158	362	182	134	107	456	176	81	15	297	46	127	599.097	300.742	261.968	280	34.0323
16	755	586	209	154	543	192	312	414	225	63	58	84	47	44	124	21	127	178	130	337	246	421	173	203	24	135	90	22	37	19	66	29	131	390	175	112	96	406	163	89	15	302	54	104	704.419	323.29	332.71	303.806	28.8065
17	901	423	263	235	623	245	377	530	300	84	78	85	55	57	168	22	147	130	147	392	284	328	246	261	34	138	99	23	78	16	99	134	158	323	223	105	107	430	208	87	22	377	77	111	914.323	389.581	382.226	448.613	21
18	1336	776	765	648	813	340	528	764	511	733	244	209	86	74	342	36	233	340	360	874	662	800	640	676	97	141	189	97	246	117	151	146	295	553	732	621	466	498	725	297	133	632	268	452	1407.55	585.613	476	791.968	19.6129
19	2310	943	806	893	1110	575	887	1371	846	1043	260	293	145	181	451	154	332	497	406	678	809	934	567	940	165	143	357	104	323	221	294	57	268	1091	910	584	556	578	647	397	142	1058	319	687	2317.45	830.677	711.903	1161.45	15.871
20	1283	415	352	215	939	645	892	989	514	632	226	234	114	288	212	138	243	252	203	453	253	238	105	387	73	104	83	19	22	118	127	64	208	628	330	119	227	548	266	88	30	545	104	221	1426.32	531.29	728.871	917.903	12.7419
21	892	265	240	154	545	201	409	579	268	147	81	86	67	44	79	14	146	111	109	265	156	106	64	228	2	80	58	10	25	10	66	16	116	436	195	69	93	317	127	65	20	362	61	117	909.806	330.742	480.387	787.613	10.1935
22	748	249	220	130	462	167	397	476	239	74	76	66	57	32	64	0	0	10	114	249	120	72	54	180	2	68	46	8	32	10	46	10	86	346	187	68	53	198	111	54	18	282	54	82	742.065	272.161	503.129	603.806	7.12903
23	497	181	166	97	343	147	319	366	273	57	42	42	33	19	40	0	0	0	61	150	96	70	30	138	2	47	36	8	15	8	29	5	53	217	125	53	29	119	66	67	13	223	29	48	584.935	189.903	452.774	303.871	6.90323
24	60	11	12	12	72	59	89	66	81	25	0	0	0	0	0	0	0	0	21	35	14	16	5	31	1	1	1	1	6	0	0	0	1	8	1	2	2	12	9	13	10	24	1	1	42.2581	19.7419	120.645	0.0322581	2
Employment mountain inbound station
Time	Jiaochangkou Qixinggang Daping Min'an Avenue Hongtu Land Chenjiaping Xiejiawan Chongqing Technology and Business University Industrial and Trade Niujiaotuo Shiziping Zhuangyuan Stele Optoelectronic Park Dalongshan Huangniqian Wulidian Longtousi Park Nanhu Linjiangmen Daxigou Yuanjiagang Yangjiaping Tiantangbao Shuangfengqiao Airport Square Juren Dam Chongqing North Station North Square	Qixinggang	Daping	Min'an Avenue	Hongtu Land	Chenjiaping	Xietaizi	Xiejiawan	Chongqing Technology and Business University	Industrial and Trade	Niujiaotuo	Shiziping	Zhuangyuan Stele	Optoelectronic Park	Dalongshan	Huangnibang	Wulidian	Longtousi Park	Nanhu	Linjiangmen	Daxigou	Yuanjiagang	Yangjiaping	Tiantangbao	Shuangfengqiao	Airport Square	Juren Dam	Chongqing North Station North Square
6		0	0	0	0	0	0	0	0	0	0	0	0	0	0	0	0	0	0	0	0	0	0	0	0	0	0	0
7	442	557	851	178	356	278	375	525	258	424	323	230	507	51	409	316	270	132	295	71.5161	101.419	336.935	497.774	144.032	56.3871	249.613	189.355	239.581
8	937	670	1564	757	554	845	839	699	843	758	919	852	918	365	666	980	832	553	508	228.581	356.742	1196.1	1875.97	366.323	163.387	782.645	289.806	233.097
9	1323	728	1685	819	927	731	659	978	910	954	930	1004	964	553	863	1090	881	752	685	391.419	539.419	1676.84	2222.42	369.419	143.806	624.548	227.968	1037.81
10	1105	864	1488	573	890	445	908	1075	865	646	831	928	1037	411	941	1109	699	397	684	481.323	364.742	1274.87	1487.1	176.161	103.161	390.516	183.742	1324.77
11	1164	774	1654	324	688	321	627	864	612	541	663	652	910	386	744	957	398	252	403	643.742	288.323	1145.81	1220.29	122.613	103.032	340.226	143.194	1482.65
12	1240	714	1748	284	560	308	559	781	556	502	602	578	775	480	606	631	316	201	299	789.645	275.516	1148.81	1159.42	105.645	90.5161	302.645	135.323	1916.45
13	1368	746	1720	301	580	312	555	758	660	571	618	616	791	481	655	730	331	229	333	882.903	272.677	985.774	1314	130.129	85.4516	316.032	139.419	1752.06
14	1495	763	1752	355	663	315	631	870	783	550	644	764	921	478	789	856	368	274	390	935.226	267.29	900.226	1543.16	127.935	95.4194	391.355	159.839	2383.19
15	1499	735	1750	335	621	351	587	886	703	628	646	727	914	557	700	781	345	267	351	1013.61	285.645	939.645	1515.42	130.032	104.581	356.645	148.581	1672.35
16	1624	735	1733	317	585	352	562	963	632	696	676	678	929	679	656	699	334	746	315	1164.61	318.452	1154.39	1627.71	127.29	112.677	358.129	143.968	2090.55
17	1906	879	1815	386	679	422	570	1691	708	831	872	718	1143	1223	700	785	386	975	757	1346.29	373.387	1324.61	1869.35	165.645	125.258	441.258	164.355	2640.58
18	3003	1635	3044	915	1076	944	1103	2993	1584	2739	1661	1826	1667	5622	1597	1395	1609	1903	1165	2420.48	813.774	1968.48	2556.58	492.097	197.161	741.516	242.742	1502.16
19	2963	1297	3475	1883	2037	1795	1965	3776	1927	3346	1829	2291	2484	5903	2184	2420	2622	2157	1854	2437.77	637.161	1780.87	2588.45	362.871	149.129	675.871	238.71	2903.81
20	1492	600	2646	955	987	961	408	1954	973	1278	873	688	969	2726	969	963	631	904	992	1167	241.419	785.258	1534.97	130.581	67.0323	371.871	144.774	2384.84
21	1333	437	1118	255	488	724	308	1551	643	948	521	584	644	1552	592	676	295	326	551	910.839	166.484	721.129	1414.42	73.9032	43.3226	330.645	127.29	1619.94
22	1061	319	792	169	401	155	222	1344	464	726	346	450	549	882	480	618	194	213	160	870.935	104.226	610.806	1216.32	51.4194	31.0968	256.742	62.9032	1064.84
23	628	100	357	61	164	51	88	847	226	321	147	180	190	341	210	274	72	78	62	442.323	41.4194	235.903	752.226	14.871	7.6129	43.8387	11.1935	490.355
24	11	2	9	2	8	4	2	13	29	23	13	18	16	34	5	6	2	2	4	0.677419	1.48387	2.64516	2.87097	0.354839	0	0.0645161	0	13.0968
Employment non-mountain inbound station
Time	Liujiaping	Chongguang	Liyuchi	Petroleum Road	Gaomiao Village	Yanggongqiao	Shuangbei	Microelectronics Park	University City	Dingfengpo	Yudong	Xuetangwan	9 kilometers	6 kilometers	Huaxin Street	Jintong Road	Huixing	Beibei	Caijia	kang Zhuang	Dazhulin	Shangxin Street	Changshengqiao	Tea Garden	Jiangbei Airport T2 Terminal	Erlang	Tu Mountain	Danzi Stone	Yulu	Honghu East Road	Yudai Mountain	Chongqing University	Chongqing Library	Dashiba	Huang Garden	Fotu Guan	Liujiaba	Baiju Temple	Gaobao Lake
6	0	0	0	0	0	0	0	0	0	0	0	0	0	0	0	0	0	0	0	0	0	0	0	0	0	0	0	0	0	0	0	0	0	0	0	0	0	0	0
7	428	186	272	310	573	280	516	731	575	543	850	400	699	496	294	229	717	772	806	551	381	839	1028	515	149	252	450	552	298	40	349	312	607	452	50.7419	34.8387	65.2903	121.032	66.4839
8	546	891	743	1019	937	942	615	1034	593	627	1094	755	825	586	941	908	890	863	1533	725	522	684	1087	766	82	675	501	559	515	185	523	672	963	777	273.065	61.7097	184.839	297.903	126.097
9	534	888	758	1064	890	853	651	1093	717	961	1172	996	987	631	940	1083	1053	929	1863	879	867	877	895	983	200	601	839	838	912	323	685	879	936	888	414.258	128.581	139.161	216.032	123.032
10	828	741	468	1129	983	772	753	1133	942	1063	1110	659	838	858	1076	722	963	853	1618	832	904	923	1175	978	245	532	963	945	817	221	809	831	1048	741	249	81.7742	93.4516	144.839	78.8387
11	741	414	294	836	830	469	734	907	1076	766	761	590	786	733	669	618	610	997	1560	662	524	806	1096	675	99	394	563	725	583	186	491	510	979	582	192.613	62.129	61.1935	84.2581	79.0323
12	668	346	258	801	659	353	589	1041	995	658	615	576	597	522	576	580	528	901	1473	527	407	578	908	516	182	331	402	550	457	191	362	415	895	476	169.935	53.5161	56.3548	68.8387	84.5161
13	695	375	268	987	633	399	658	1171	1087	788	673	668	646	567	608	609	585	975	1468	606	493	601	975	588	170	353	459	625	544	214	399	495	1073	519	211.548	57.9677	59.2258	79.3548	107.806
14	743	448	296	1131	767	509	901	1095	1118	928	777	780	797	710	617	681	702	1142	1607	702	613	751	1023	662	150	402	570	752	633	250	530	573	953	636	214.065	69.871	70.3226	93.1613	110.161
15	694	423	279	1278	747	472	732	1261	1169	850	678	756	633	636	589	692	644	1094	1645	575	492	701	917	614	161	375	462	667	564	260	460	512	899	582	212	74.9032	59.4839	79.4194	123.516
16	739	405	267	1401	641	395	593	1174	1097	768	625	831	516	523	530	737	597	1192	1533	471	449	644	891	615	282	357	395	639	553	296	419	509	905	523	233.419	77.2903	62.9677	65.7742	156.419
17	897	557	701	1664	664	387	648	1222	1213	868	946	970	528	526	604	919	667	1321	1555	492	525	776	1088	881	352	448	433	726	585	475	473	565	1305	1558	282.097	90.0968	71.0968	79.5484	279.452
18	1946	1334	1507	2664	1809	585	1857	2065	1936	1527	1429	1911	1662	1836	992	2391	1760	2690	3679	2801	1672	1140	3461	2195	921	1114	1739	1530	1641	1688	1790	1947	2616	2904	653.194	161.29	115.29	142.387	710.226
19	1370	1527	1653	3647	2010	547	1898	2102	2390	1992	2408	2506	2650	1702	2032	2583	2733	2285	3586	2686	2200	2927	4261	1812	1341	971	1540	1920	2045	2166	2672	1844	2919	3948	558.097	105.742	105.032	87.3226	422.452
20	519	932	999	2258	948	328	962	1541	1852	978	1030	879	944	990	1509	1073	946	1735	1404	1427	1554	1549	2738	701	768	396	846	720	566	741	811	471	1756	1507	237.774	53.129	52.8065	32.3871	238.065
21	329	401	221	2240	396	237	414	1037	654	602	918	809	746	774	956	725	491	906	1067	964	806	854	591	480	205	255	264	670	527	576	376	363	985	474	163.194	38.2258	39.1935	28.9355	225.774
22	197	244	149	2147	310	194	345	949	528	478	215	740	172	184	265	503	319	386	975	845	276	346	335	284	207	196	193	584	353	491	194	372	331	390	116.258	25.8065	17.1613	13.871	106.968
23	57	67	47	1310	178	76	102	162	180	216	56	405	70	80	124	206	113	72	58	88	115	124	82	90	73	46	111	258	132	253	48	104	80	174	41.9355	13.1613	8.19355	5.06452	13.0645
24	6	0	0	18	3	0	3	5	5	5	0	40	8	8	10	11	8	1	4	4	3	14	2	0	0	3	3	4	4	5	4	5	2	1	1.06452	2.3871	1.35484	0.419355	0.0322581
Employment mountain outbound station
Time	Jiaochangkou Qixinggang Daping Min'an Avenue Hongtu Land Chenjiaping Xiejiawan Chongqing Technology and Business University Industrial and Trade Niujiaotuo Shiziping Zhuangyuan Stele Optoelectronic Park Dalongshan Huangniqian Wulidian Longtousi Park Nanhu Linjiangmen Daxigou Yuanjiagang Yangjiaping Tiantangbao Shuangfengqiao Airport Square Juren Dam Chongqing North Station North Square	Qixinggang	Daping	Min'an Avenue	Hongtu Land	Chenjiaping	Xietaizi	Xiejiawan	Chongqing Technology and Business University	Industrial and Trade	Niujiaotuo	Shiziping	Zhuangyuan Stele	Optoelectronic Park	Dalongshan	Huangnibang	Wulidian	Longtousi Park	Nanhu	Linjiangmen	Daxigou	Yuanjiagang	Yangjiaping	Tiantangbao	Shuangfengqiao	Airport Square	Juren Dam	Chongqing North Station North Square
6	0	0	0	0	0	0	0	0	0	0	0	0	0	0	0	0	0	0	0	0	0	0	0	0	0	0	0	0
7	102	69	162	39	62	42	29	263	68	80	105	56	125	246	59	57	68	70	25	38.2581	17.871	159.613	107.484	13.8065	49	134.258	55.8065	207.71
8	2121	1969	2102	979	1770	1293	1383	1822	1558	837	1013	905	836	2362	1627	1491	538	1189	1351	1018.77	232.581	1497.81	1032.77	169.355	194.161	495.71	209.161	1623.03
9	3745	3077	4999	1245	3285	1249	1564	4734	1478	4590	3523	1665	1874	4332	2582	1802	1665	1732	1756	3488.55	1023.45	2429.19	2897.52	576.355	239.774	733.968	297.387	2231.35
10	2387	2226	3056	576	820	914	709	2615	1081	2705	1523	1015	1089	2376	890	1135	705	409	344	2108.16	683.935	1628.84	2297.1	263.774	162.419	379.581	169.29	1769.81
11	1449	769	1797	295	596	314	432	1555	477	1435	659	652	967	817	622	733	321	253	277	1116.45	287.387	1005.61	1639.39	132.097	129.742	321.419	144.677	1920.65
12	1302	667	1509	278	575	255	401	1404	529	1056	521	584	853	561	616	689	258	252	262	974.129	221.806	808.548	1547.32	103.097	95.3226	291.871	131.258	2006.58
13	1219	567	1443	266	564	242	372	1385	537	976	648	550	783	474	588	665	236	227	251	849.097	206.29	717.806	1466.97	89.3226	86.4194	255.355	122.194	2176.9
14	1415	716	1691	297	638	305	442	1613	595	1370	652	631	935	678	667	711	264	274	283	963.452	282.226	992.129	1817.39	112.613	101.71	290.355	126.548	2019.87
15	1558	737	1741	303	652	326	452	1665	596	1311	705	624	948	587	651	726	282	230	287	1066.03	294.419	1158.74	1982.61	122.129	109.194	295.71	125.645	1922.35
16	1392	749	1703	315	696	301	483	1670	626	1170	630	648	985	436	694	754	295	282	348	911.548	270.258	927.968	1821	118	108.194	311.677	142.194	2085.81
17	1394	900	1893	409	894	340	576	1548	776	1194	666	756	1052	423	925	970	368	331	453	814.452	295.71	1005.45	1917.06	122.387	118.355	374.419	192.258	1871.58
18	1599	841	1583	425	842	559	655	1774	691	1644	714	714	1103	398	688	1022	611	563	737	835.71	411.581	1343.9	2548.45	163.871	129.484	556	266.645	1505.16
19	1405	876	1621	514	962	448	773	1446	784	1521	978	841	1177	424	774	1286	776	729	897	864.548	587.677	1884.23	3711.1	248	111.129	618.871	272.581	1705.68
20	1242	772	1833	606	1031	591	630	1267	857	1541	800	713	973	282	824	971	500	425	708	584.935	378.871	1173.55	2140.06	179.032	76.7097	447.871	219.097	1222.45
21	829	784	1307	437	715	314	553	1352	739	975	541	681	625	162	845	875	326	273	438	366.677	261.645	737.774	1219.42	104.161	60.6774	341.226	140.129	676.806
22	690	714	1121	345	651	259	483	1134	695	868	457	629	517	120	689	735	291	211	359	279.581	259.097	615.194	934.032	95.6452	42.2903	259.065	109.581	361
23	498	555	795	249	492	188	368	687	414	682	367	421	293	86	495	514	219	140	291	187.161	185.871	455.419	735.161	79.1935	19.6452	132.613	66.4839	169.065
24	77	62	57	23	83	50	10	54	79	109	68	76	110	19	42	56	28	15	48	28.5484	22.9032	7.74194	5.70968	11.7742	0	0	0.0322581	0
Employment non-mountain outbound station
Time	Liujiaping	Chongguang	Liyuchi	Petroleum Road	Gaomiao Village	Yanggongqiao	Shuangbei	Microelectronics Park	University City	Dingfengpo	Yudong	Xuetangwan	9 kilometers	6 kilometers	Huaxin Street	Jintong Road	Huixing	Beibei	Caijia	kang Zhuang	Dazhulin	Shangxin Street	Changshengqiao	Tea Garden	Jiangbei Airport T2 Terminal	Erlang	Tu Mountain	Danzi Stone	Yulu	Honghu East Road	Yudai Mountain	Chongqing University	Chongqing Library	Dashiba	Huang Garden	Fotu Guan	Liujiaba	Baiju Temple	Gaobao Lake
6	0	0	0	0	0	0	0	0	0	0	0	0	0	0	0	0	0	0	0	0	0	0	0	0	0	0	0	0	0	0	0	0	0	0	0	0	0	0	0
7	114	89	16	42	48	65	166	257	120	54	79	69	36	42	69	112	75	48	48	62	67	102	147	129	62	50	68	51	65	41	58	42	86	28	17.7097	7.96774	7.16129	19.1613	65.5484
8	1554	963	1321	488	1441	1316	1762	1353	1835	1437	1728	560	1228	1338	457	1025	2488	1802	1382	1514	1321	1648	1207	1553	1570	937	1463	533	950	529	536	1389	1004	1267	301.226	58.9355	101.903	92.6452	905.516
9	1481	1133	1898	3720	2879	1416	1757	2217	2189	2640	1696	1696	1515	2719	1116	4059	2784	2371	2581	2654	1782	1947	2231	2817	2285	1565	1686	1095	1892	3499	1539	1840	2850	2879	842.516	182.516	96.5806	123.419	733.194
10	823	693	353	2851	1630	776	579	1341	868	618	1108	1154	918	1436	877	1846	578	1184	1086	915	813	786	920	1135	820	674	856	790	546	1356	944	584	1281	1751	329.032	103.613	55.0323	70.1935	231.161
11	592	462	252	1401	524	273	555	1047	784	610	510	865	466	734	574	806	562	1216	967	779	490	686	907	685	596	394	435	648	442	378	319	457	973	491	168.452	70.1613	55.7419	66.6129	157.677
12	504	388	230	1545	477	305	589	1095	809	601	500	815	455	721	433	662	586	1074	573	399	456	658	849	589	575	329	435	607	429	283	293	413	734	451	133.323	64.4194	44.7742	64.4516	130.452
13	440	321	220	1611	468	308	507	930	820	590	457	673	355	414	390	576	520	863	475	412	421	602	839	575	564	292	411	576	447	380	310	400	732	469	126.645	71.1935	40.3226	53.1613	92.2581
14	542	394	257	1713	559	319	591	1080	982	679	515	923	369	419	449	677	561	1068	503	408	452	697	980	654	638	331	442	657	485	333	318	481	859	490	164.065	69.5806	62.3226	53.4194	98.9355
[truncated: 8 more columns]
