# Supplementary material for: Classification of mountain-based rail transit stations and analysis of passenger flow influencing mechanisms
Source: PLoS One. 2025 May 27;20(5):e0323937. doi: 10.1371/journal.pone.0323937 (PMC12111614; doi:10.1371/journal.pone.0323937)
Supplement: S2 File — (XLSX) [file pone.0323937.s002.xlsx]

## Sheet: 总合并表
Site name	Commercial POI	Residential POI	Public Management POI	Transportation POI	Road Length	Average Longitudinal Slope	Growth Coefficient	500m Range Bus Route	500m Range Parking Lot	Type
Liu Jiaping	90	0	20	24	299.284	25.2	2.99	12	1	Employment non-mountain station
Heavy light	888	488	470	54	157.951	6.35	5.69	10	8	Employment non-mountain station
Carp pond	2820	1188	1884	188	85.6436	-5.19	15.59	20	18	Employment non-mountain station
Petroleum road	1076	360	262	160	97.5287	-6.95	17.56	17	16	Employment non-mountain station
Gao Miao Village	1740	100	36	120	86.7786	23.27	25.86	23	10	Employment non-mountain station
Yanggong Bridge	734	288	598	74	93.8416	6.84	16.52	30	11	Employment non-mountain station
Double stele	204	142	112	78	103.03	8.39	12.78	24	12	Employment non-mountain station
Micro garden	330	290	276	42	196.812	3.9	8.27	34	2	Employment non-mountain station
College station	282	390	152	56	112.156	0.23	6.95	19	12	Employment non-mountain station
Pinnacle slope	470	588	254	108	88.8655	4.04	16.53	16	10	Employment non-mountain station
fishhole	127	57	67	17	132.904	28.18	13.02	12	16	Employment non-mountain station
High Castle See	779	379	243	122	92.7298	5.73	14.87	16	13	Employment non-mountain station
Hsuetangwan	370	167	238	49	69.8778	2.76	10.9	38	8	Employment non-mountain station
Nine kilometers	199	74	97	22	89.8326	17.55	13.65	18	4	Employment non-mountain station
Six kilometers	355	154	152	43	85.1201	5.89	16.17	20	11	Employment non-mountain station
Hua Xin Street	459	226	178	38	96.897	8	23.45	31	8	Employment non-mountain station
Golden Boy Road	309	123	135	38	69.571	-17.08	24.77	22	11	Employment non-mountain station
revival	794	153	128	27	78.4072	9.52	22.58	22	13	Employment non-mountain station
Beibei District	1106	800	416	138	88.6043	9.36	17.01	30	14	Employment non-mountain station
The CAI family	232	174	98	34	111.568	9.14	8.26	21	3	Employment non-mountain station
A surname	22	12	14	28	121.035	8.59	12.1	15	4	Employment non-mountain station
Yellow Garden	569	353	321	119	114.46	2.53	16.76	21	11	Employment non-mountain station
Bamboo grove	310	162	116	114	74.1909	0.91	21.81	19	10	Employment non-mountain station
Sheung sun street	370	350	82	52	144.275	-7.85	7.79	18	20	Employment non-mountain station
Liujiaba	690	362	282	135	103.729	2.33	15.98	17	12	Employment non-mountain station
Bridge of Eternal Life	402	104	42	22	111.913	-3.57	8.95	21	12	Employment non-mountain station
Tea plantation	666	166	112	136	87.0364	6.87	13.93	19	11	Employment non-mountain station
Jiangbei Airport T2 terminal	1547	1364	716	231	68.1764	1.65	32.18	7	5	Employment non-mountain station
Jiro	1161	261	165	591	102.117	3.38	18.38	15	24	Employment non-mountain station
Tu Shan	630	226	292	78	89.0905	-26.94	7.48	11	16	Employment non-mountain station
Marble stone	240	62	60	104	101.617	-18.39	16.87	18	16	Employment non-mountain station
Chongqing and Lu	960	242	330	294	90.5102	16.3	20.09	15	26	Employment non-mountain station
Honghu East Road	780	2326	210	382	76.2982	-1.67	24.57	3	14	Employment non-mountain station
Jade Belt Mountain	894	244	740	582	71.5899	9.53	23.77	13	12	Employment non-mountain station
Chongqing University	720	216	376	56	68.6978	-28.17	19.37	9	20	Employment non-mountain station
Chongqing Library	666	351	45	57	84.0408	30.76	18.32	15	36	Employment non-mountain station
Big rock dam	1152	554	736	242	88.1544	-10.67	15.69	19	14	Employment non-mountain station
Battle edge	2254	1866	290	418	80.5579	-18.29	24.97	30	57	Employment mountain station
Qixinggang	2672	1234	478	340	122.588	-60.66	23.78	44	38	Employment mountain station
Taepyeong	1326	470	122	428	89.766	-28.37	26.03	43	48	Employment mountain station
Yangjiaping	1356	797	325	446	80.6068	-5.87	24.32	23	30	Employment mountain station
Min An Avenue	1824	1166	526	638	91.2568	-22.86	32.49	11	34	Employment mountain station
Red earth	2272	706	646	594	83.4136	-31.27	24.69	20	38	Employment mountain station
Linjiang Gate	1484	598	357	345	84.6069	-4.88	32.32	29	35	Employment mountain station
Chenjiaping	2380	458	130	840	69.5766	2.51	36.46	34	50	Employment mountain station
berm	1128	2600	182	178	76.2144	-6.95	19.66	17	36	Employment mountain station
Xiejiawan	788	226	194	76	120.356	3.57	26.72	24	34	Employment mountain station
Yuan Jiagang	1270	617	349	394	85.6065	-6.37	27.84	22	27	Employment mountain station
Chongqing Technology and Business University	602	313	218	39	79.5108	1.29	27.83	24	16	Employment mountain station
Industry and trade	624	265	169	48	92.2853	-1.27	35.25	46	29	Employment mountain station
tuber	191	101	70	19	80.66	26.38	23.55	48	23	Employment mountain station
Photuguan	1134	726	350	294	79.6071	-5.98	30.82	30	38	Employment mountain station
Man lift dam	1606	747	351	356	82.6068	-6.27	27.82	27	32	Employment mountain station
Shiongpyong	933	241	166	55	54.3627	15.43	41.97	23	21	Employment mountain station
Champion tablet	668	464	168	68	63.8654	10.86	24.65	21	30	Employment mountain station
Photoelectric garden	390	190	24	124	70.3379	7.88	31.65	19	19	Employment mountain station
Daxi Valley	1356	611	337	384	77.6068	-5.87	30.32	25	33	Employment mountain station
Fort Paradise	1384	617	384	386	84.6068	-4.98	31.12	22	28	Employment mountain station
Dalong Mountain	1706	462	714	400	76.317	-7.78	31.6	17	26	Employment mountain station
Chongqing North Railway Station North Square	1170	697	305	344	83.6067	-6.28	28.32	28	33	Employment mountain station
Hwang Nam 塝	1824	552	768	358	72.284	-1.2	29.64	20	21	Employment mountain station
Wuli Store	802	292	210	298	103.554	0.78	26.3	35	29	Employment mountain station
Longtou Temple Park	1438	868	936	558	65.3956	3.7	31.26	16	16	Employment mountain station
Double Phoenix Bridge	1515	727	336	349	84.3068	-6.18	30.12	27	30	Employment mountain station
Airport plaza	1425	747	353	348	82.9068	-5.96	29.45	28	35	Employment mountain station
South Lake	2216	772	540	276	77.2272	-5.38	38.61	7	59	Employment mountain station
Nanqiao Temple	484	158	156	318	69.5711	6.56	29.78	21	38	Employment mountain station
Magneto port	74	12	146	22	122.907	12.51	9.1	20	1	Residential non-mountain station
Ishiipo	350	72	140	110	130.914	-11.27	8.9	17	3	Residential non-mountain station
Laijia Bridge	12	6	8	14	293.003	5.41	2.93	10	1	Residential non-mountain station
Chenjiaqiao	226	158	112	54	154.806	1.4	10.22	13	1	Residential non-mountain station
Big mountain village	72	22	40	18	87.3457	22.3	4.54	27	5	Residential non-mountain station
Huaxi	238	60	61	11	93.8974	20.73	12.58	14	2	Residential non-mountain station
Qilosaur	259	67	78	16	104.149	9.48	12.29	10	1	Residential non-mountain station
Tong's yard	151	73	46	9	140.399	17.17	8.99	20	4	Residential non-mountain station
Cheung Fuk road	29	2	14	6	137.745	-5.85	17.08	4	1	Residential non-mountain station
Bonded port	344	132	82	74	143.489	29.6	8.61	10	4	Residential non-mountain station
A small beach	184	130	28	24	144.842	-14.67	4.63	9	4	Residential non-mountain station
Black stone	294	118	62	14	181.206	1.85	6.52	8	6	Residential non-mountain station
Pacific punch	84	32	14	64	237.72	11.83	1.9	6	1	Residential non-mountain station
Tang Jiatuo	50	28	28	22	148.644	-20.24	3.57	5	2	Residential non-mountain station
Dadu Port	459	700.34	112	77	90.0012	1.291	19.1772	18	12	Residential non-mountain station
Huacheng Road	184	62	28	58	109.922	-29.4	17.59	9	1	Residential non-mountain station
Jin Jianlu	134	32	154	54	112.004	8.57	8.74	14	7	Residential non-mountain station
Jump rung	106	24	16	6	220.233	-7.49	6.61	8	3	Residential non-mountain station
Long Fengxi	66	24	24	20	381.542	24.47	3.82	9	2	Residential non-mountain station
Xiang Jiagang	64	26	0	16	138.859	-14.62	11.11	13	1	Residential non-mountain station
Without mishap	463	700.34	144	85	82.6068	-5.87526	29.32	26	32	Residential non-mountain station
Jinshan Temple	22	4	6	26	208.28	-25.15	7.08	8	3	Residential non-mountain station
Regia	88	18	2	92	210.602	-6.63	10.11	14	8	Residential non-mountain station
Winding river	32	12	4	6	490.085	-8.29	2.94	4	1	Residential non-mountain station
Caojia Bay	94	58	22	18	364.744	-5.24	5.11	12	1	Residential non-mountain station
sandbank	2	0	0	2	380.356	10.56	2.28	0	1	Residential non-mountain station
Reflect on the source	6	2	2	12	233.803	-13.78	1.4	10	1	Residential non-mountain station
Liu's yard	40	22	36	16	543.755	6.98	1.09	8	2	Residential non-mountain station
Qingxi River	70	8	0	12	392.061	5.49	2.35	0	1	Residential non-mountain station
Renaissance	465	670	135	83	73.6068	-6.97526	27.32	26	32	Residential non-mountain station
lotus	451	731	128	87	91.6068	-4.77526	33.32	26	32	Residential non-mountain station
Wang Jiazhuang	12	8	0	12	340.493	-31.11	1.36	3	2	Residential non-mountain station
National Expo Center	100	132	30	26	228.639	-9.07	6.4	6	5	Residential non-mountain station
Gao Yikou	38	24	8	40	172.143	-42.54	11.71	8	1	Residential non-mountain station
Huangmaoping	32	28	2	6	141.57	-5.98	7.93	5	1	Residential non-mountain station
Happy Valley	372	242	152	84	120.97	-30.02	9.92	10	4	Residential non-mountain station
Minxin Garden	554	432	96	80	110.201	-0.3	11.68	11	6	Residential non-mountain station
Jinjiawan	474	715	141	75	77.6068	-6.87526	29.32	26	32	Residential non-mountain station
Sheung wan road	176	78	14	32	143.083	4.98	6.01	4	8	Residential non-mountain station
Huanshan Park	588	292	128	120	146.852	13.67	11.75	11	2	Residential non-mountain station
Long river	120	26	6	16	163.053	22.35	9.46	2	1	Residential non-mountain station
Jiangbei Airport Terminal 3	170	988	52	214	185.308	-13.57	0.37	4	1	Residential non-mountain station
Central Park East	148	114	106	28	129.109	-5.11	11.1	12	11	Residential non-mountain station
Central Park West	256	180	90	28	258.174	-14.5	5.16	7	2	Residential non-mountain station
Luojiaba	912	266	76	76	106.701	17.43	9.18	7	8	Residential non-mountain station
Haitang Creek	918	386	80	88	76.1105	-0.3	5.33	8	10	Residential non-mountain station
Tanhak	6	2	0	6	90.8478	-34	8.72	7	3	Residential non-mountain station
Garden expo center	60	28	8	24	116.805	-24.81	10.05	13	2	Residential non-mountain station
Red rock flat	463	685	137	80	87.6068	-4.87526	27.32	26	32	Residential non-mountain station
Majayan	658	260	64	64	97.9108	4.71	16.25	15	7	Residential mountain station
Zeng Jiayan	422	176	334	56	109.195	15.86	13.32	19	18	Residential mountain station
Fork in the road	240	62	73	23	105.421	30.24	14.55	16	6	Residential mountain station
Eight kilometers	249	26	22	14	67.6546	9.5	19.08	11	4	Residential mountain station
Chongqing Jiaotong University	206	103	93	18	90.2502	0.02	17.15	14	9	Residential mountain station
Copper coin bureau	31	24	13	6	163.703	26.72	15.06	12	9	Residential mountain station
Dragon head Temple	154	52	54	16	107.88	17.16	6.26	33	8	Residential mountain station
Garden Expo Garden	13	3	13	10	105.61	24.57	18.38	16	6	Residential mountain station
Cui Yun	34	6	10	6	131.213	-0.44	18.11	10	6	Residential mountain station
Bizin	942	360	325	58	75.0296	5.76	22.81	7	9	Residential mountain station
Head pond	96	56	36	136	80.0657	-7.67	19.86	9	18	Residential mountain station
Ba Mountain	1490	164	146	128	85.5164	31	16.93	17	13	Residential mountain station
Fengxi Road	754	254	366	96	88.4616	1.11	25.3	18	15	Residential mountain station
Chongqing West Railway Station	636	3236	16	202	93.3192	7.12	16.24	20	3	Residential mountain station
Huayan Temple	278	1148	78	46	53.7948	-25.24	11.51	16	9	Residential mountain station
Halfway up the hill	370	128	36	38	100.628	-21.33	18.52	12	3	Residential mountain station
Jungliangsan	256	136	96	42	72.3906	0.7	16.51	13	5	Residential mountain station
Huayan Center	632	86	162	140	86.0249	22.49	22.54	14	3	Residential mountain station
Southwest University	216	198	88	44	85.0072	-12.2	16.32	18	4	Residential mountain station
Yuelai	108	96	4	80	114.816	3.43	17.22	11	8	Residential mountain station
Sanya Bay	110	310	70	48	190.34	-2.34	7.91	9	4	Residential mountain station
Moon Viewing Road	95	333	61	42	193.34	-3.13	6.9	11	5	Residential mountain station
Sanya Bay	418	104	106	34	91.3354	-1.63	14.43	14	7	Residential mountain station
Kashan	68	56	40	14	113.307	10.46	12.46	9	10	Residential mountain station
Central Park	156	98	42	28	94.136	-4.97	15.81	11	3	Residential mountain station
Get to the bridge	368	2198	50	206	98.3014	1.78	19.46	19	8	Residential mountain station
Hualong	334	74	78	106	66.4281	11.41	20.99	17	14	Residential mountain station
Harmony with the people	98	58	18	50	105.997	33.78	23.32	19	9	Residential mountain station
Chaotianmen	466	436	146	64	106.888	-71.73	23.09	25	18	Residential mountain station
Ching Ling	196	98	58	72	86.1257	-29.27	20.5	37	14	Residential mountain station
Tomb of a revolutionary martyr	556	234	340	70	84.9763	15.55	14.28	19	10	Residential mountain station
Golden bamboo	694	253	335	56	80.9389	-1.58	11.98	18	10	Residential mountain station
Fish hu road	260	60	124	21	124.752	-17.89	10.23	56	10	Residential mountain station
Zheng's yard	635	278	203	57	89.57	15.68	25.08	15	13	Residential mountain station
Tang family yard	280	57	71	37	64.3914	-12.36	21.25	19	15	Residential mountain station
Jin Yu	838	369	284	48	105.935	9.97	21.19	23	11	Residential mountain station
Married couple	462	197	204	34	90.7681	-11.65	11.8	14	15	Residential mountain station
Racecourse	105	327	54	45	196.34	-2.63	8.41	12	3	Residential mountain station
Red rock flat	97	270	45	50	173.34	-2.25	8.21	8	5	Residential mountain station
zoo	110	260	59	40	200.33	-3.21	7.52	8	4	Residential mountain station
Dayan Village	93	343	47	48	196.35	-2.74	8.43	10	3	Residential mountain station
Ssangyong	907	261	185	44	79.3031	-6.49	25.3	35	8	Residential mountain station
Plum dam	123	307	51	42	193.342	-2.76	7.82	14	7	Residential mountain station
Shek Hsin road	810	146	58	100	66.0878	7.34	28.42	35	13	Residential mountain station
Jiangbei City	572	222	322	166	84.3183	-2.32	21.25	16	12	Residential mountain station
Grand theatre	1100	166	402	340	85.9538	-31.3	16.68	6	14	Residential mountain station
Great river	107	270	55	46	197.34	-2.94	8.52	8	3	Residential mountain station
Bridge building	70	280	43	44	195.34	-2.56	7.35	7	2	Residential mountain station
Qijiawan	60	136	48	20	106.11	5.09	12.1	20	7	Residential mountain station
Chongqing North Railway Station South Square	135	257	42	57	61.9063	-13.29	26.12	17	37	Residential mountain station
Yubei Square	984	718	278	162	69.973	-7.88	21.27	21	8	Residential mountain station
Caiyun Lake	1326	238	72	114	74.5438	-5.77	22.21	13	24	Residential mountain station
Olympic sports center	524	240	56	144	80.6488	14.36	20.65	19	42	Residential mountain station
Channel road	594	222	110	66	86.5881	-1	34.81	18	34	Residential mountain station
Walking park	584	349	238	298	69.9356	6.38	31.61	28	34	Residential mountain station
Sports park	400	188	150	154	87.7997	3.73	14.93	9	14	Residential mountain station
Fengming Mountain	520	264	146	76	70.2994	-4.74	23.34	30	20	Residential mountain station
Happiness Square	448	284	200	94	76.2344	5.78	32.63	14	17	Residential mountain station
United Road	538	382	228	118	86.6168	13.6	19.75	10	7	Residential mountain station
Shapingba District	2748	1228	514	216	71.1376	5.5	23.9	51	101	Comprehensive non-mountain station
Guanyin Bridge	2011	1180	663	113	67.4457	7.66	25.76	58	62	Comprehensive non-mountain station
Stone bridge shop	4188	1296	428	560	80.2792	4.21	27.78	37	74	Comprehensive non-mountain station
Hongqi River Ditch	2993	1099	1005	568	72.2931	14.15	34.7	66	66	Comprehensive non-mountain station
Xinshan Village	4114	3388	707	589	87.3412	-25.364	27.4	45	55	Comprehensive non-mountain station
Jiazhou road	2537	1103	807	516	71.3761	5.36	30.26	39	10	Comprehensive non-mountain station
Ranjia Dam	5221	1014	1572	1284	80.5793	0.08	28.36	18	88	Comprehensive non-mountain station
Flower garden	3596	830	1098	474	64.4509	10.08	40.86	27	20	Comprehensive non-mountain station
intersection	2300	946	664	518	93.5961	-20.14	28.83	53	43	Comprehensive mountain station
Little Dragon Kam	4388	1958	551	322	85.1251	-16.46	20.26	47	53	Comprehensive mountain station
Four kilometers	3338	3738	486	284	87.6182	-11.07	25.58	36	35	Comprehensive mountain station
Nanping	6395	4448	770	967	84.1782	-33.74	31.65	50	81	Comprehensive mountain station
diminutive	4152	2852	1068	858	86.1882	-45.41	30.68	37	66	Comprehensive mountain station
Bishan	2327	1607	869	533	72.5088	6.72	30.23	42	60	Comprehensive mountain station
