# Supplementary material for: Classification of mountain-based rail transit stations and analysis of passenger flow influencing mechanisms
Source: PLoS One. 2025 May 27;20(5):e0323937. doi: 10.1371/journal.pone.0323937 (PMC12111614; doi:10.1371/journal.pone.0323937)
Supplement: S3 File — (PY) [file pone.0323937.s003.py]

import pandas as pd
import matplotlib.pyplot as plt
from sklearn.decomposition import PCA
from sklearn.preprocessing import MinMaxScaler

# dataset_1 = pd.read_csv('cluster2_0.csv')
# dataset_1['Cluster_1_0'] = 3
# dataset_2 = pd.read_csv('cluster2_1_3_0.csv')
# dataset_3 = pd.read_csv('cluster2_1_3_1.csv')
# dataset_4 = pd.read_csv('cluster2_1_3_2.csv')
#
# dataset = pd.concat([dataset_1, dataset_2, dataset_3, dataset_4], axis=0)
# dataset.drop('Cluster_1', axis=1, inplace=True)

dataset_1 = pd.read_csv('cluster3_0_2_0.csv')
dataset_2 = pd.read_csv('cluster3_0_2_1.csv')
dataset_3 = pd.read_csv('cluster3_1_2_0.csv')
dataset_4 = pd.read_csv('cluster3_1_2_1.csv')
dataset_5 = pd.read_csv('cluster3_2.csv')
dataset_1['Cluster'] = 0
dataset_2['Cluster'] = 1
dataset_3['Cluster'] = 2
dataset_4['Cluster'] = 3
dataset_5['Cluster'] = 4

dataset = pd.concat([dataset_1, dataset_2, dataset_3, dataset_4, dataset_5], axis=0)
dataset.drop('Cluster_1', axis=1, inplace=True)
dataset.drop('Cluster_1_0', axis=1, inplace=True)

# dataset_1 = pd.read_csv('cluster3_0_30.csv')
# dataset_2 = pd.read_csv('cluster3_0_31.csv')
# dataset_3 = pd.read_csv('cluster3_0_31.csv')
# dataset_4 = pd.read_csv('cluster3_1_30.csv')
# dataset_5 = pd.read_csv('cluster3_1_31.csv')
# dataset_6 = pd.read_csv('cluster3_1_32.csv')
# dataset_7 = pd.read_csv('cluster3_2.csv')
# dataset_1['Cluster'] = 0
# dataset_2['Cluster'] = 1
# dataset_3['Cluster'] = 2
# dataset_4['Cluster'] = 3
# dataset_5['Cluster'] = 4
# dataset_6['Cluster'] = 5
# dataset_7['Cluster'] = 6
#
# dataset = pd.concat([dataset_1, dataset_2, dataset_3, dataset_4, dataset_5, dataset_6, dataset_7], axis=0)
# dataset.drop('Cluster_1', axis=1, inplace=True)
# dataset.drop('Cluster_1_2', axis=1, inplace=True)

print(dataset.shape)
print(dataset.head())

X = dataset.iloc[:, 1: 14]
scaler = MinMaxScaler()
X = pd.DataFrame(scaler.fit_transform(X), columns=X.columns)
print(X.head())

# 进行PCA降维
pca = PCA(n_components=2)
X_pca = pca.fit_transform(X)

# 将降维后的数据加回到df中
dataset['PCA1'] = X_pca[:, 0]
dataset['PCA2'] = X_pca[:, 1]

print(dataset.head())

plt.figure(figsize=(10, 8))
clusters = dataset['Cluster'].unique()
for cluster in clusters:
    cluster_subset = dataset[dataset['Cluster'] == cluster]
    plt.scatter(cluster_subset['PCA1'], cluster_subset['PCA2'], label=f'Cluster {cluster}')

plt.title('Cluster Visualization after PCA')
plt.xlabel('PCA Component 1')
plt.ylabel('PCA Component 2')
plt.legend()
plt.show()
plt.savefig('结果图', dpi=600)
