# Supplementary material for: Classification of mountain-based rail transit stations and analysis of passenger flow influencing mechanisms
Source: PLoS One. 2025 May 27;20(5):e0323937. doi: 10.1371/journal.pone.0323937 (PMC12111614; doi:10.1371/journal.pone.0323937)
Supplement: S4 File — (PY) [file pone.0323937.s004.py]

import pandas as pd
from sklearn.cluster import KMeans
import matplotlib.pyplot as plt
from sklearn.preprocessing import MinMaxScaler

# 加载数据
dataset_1 = pd.read_excel('第一步聚类.xls')
dataset_2 = pd.read_excel('第二部聚类.xls')
dataset_2 = dataset_2.iloc[:, 1:]

dataset = pd.concat([dataset_1, dataset_2], axis=1)

data1 = dataset.iloc[:, 1:9]

# print(data['商业POI', '住宅POI', '公共管理POI', '交通运输POI', '早高峰进站', '早高峰出站', '晚高峰进站', '晚高峰出站']]
print(dataset.head())
print(data1.head())

scaler = MinMaxScaler()
data1 = pd.DataFrame(scaler.fit_transform(data1), columns=data1.columns)
print(data1.head())

inertia = []
for k in range(1, 10):
    kmeans = KMeans(n_clusters=k, random_state=13).fit(data1)
    inertia.append(kmeans.inertia_)

plt.figure(figsize=(8, 4))
plt.plot(range(1, 10), inertia, marker='o')
plt.title('Elbow Method')
plt.xlabel('Number of clusters')
plt.ylabel('Inertia')
plt.show()
plt.savefig('第一步肘图', dpi=600)

k = 3  # 最佳聚类数目为
kmeans = KMeans(n_clusters=k, random_state=42)
y_kmeans = kmeans.fit_predict(data1)

# 将聚类结果添加到原始数据中
dataset['Cluster_1'] = y_kmeans
print(dataset)

# for cluster in range(2):
#     # 为每个聚类创建一个新的DataFrame
#     cluster_data = dataset[dataset['Cluster_1'] == cluster]
#
#     # 构建每个聚类数据的保存路径
#     # 你可以根据需要更改文件保存的路径和文件名
#     save_path = f'cluster2_{cluster}.csv'
#
#     # 将每个聚类的数据保存为CSV文件
#     cluster_data.to_csv(save_path, index=False)  # index=False表示不保存行索引

# 加载数据
dataset_2 = pd.read_csv('cluster3_1.csv')
data = dataset_2.iloc[:, 9:14]
print(data.head())

scaler = MinMaxScaler()
data = pd.DataFrame(scaler.fit_transform(data), columns=data.columns)
print(data.head())


inertia = []
for k in range(1, 10):
    kmeans = KMeans(n_clusters=k, random_state=13).fit(data)
    inertia.append(kmeans.inertia_)

plt.figure(figsize=(8, 4))
plt.plot(range(1, 10), inertia, marker='o')
plt.title('Elbow Method')
plt.xlabel('Number of clusters')
plt.ylabel('Inertia')
plt.show()
plt.savefig('第二步肘图_第1类', dpi=600)

k = 3  # 假设最佳聚类数目为3
kmeans = KMeans(n_clusters=k, random_state=42)
y_kmeans = kmeans.fit_predict(data)

# 将聚类结果添加到原始数据中
dataset_2['Cluster_1_0'] = y_kmeans
print(dataset_2)

# for cluster in range(3):
#     # 为每个聚类创建一个新的DataFrame
#     cluster_data = dataset_2[dataset_2['Cluster_1_0'] == cluster]
#
#     # 构建每个聚类数据的保存路径
#     # 你可以根据需要更改文件保存的路径和文件名
#     save_path = f'cluster2_1_3_{cluster}.csv'
#
#     # 将每个聚类的数据保存为CSV文件
#     cluster_data.to_csv(save_path, index=False)  # index=False表示不保存行索引
