# Supplementary material for: Classification of mountain-based rail transit stations and analysis of passenger flow influencing mechanisms
Source: PLoS One. 2025 May 27;20(5):e0323937. doi: 10.1371/journal.pone.0323937 (PMC12111614; doi:10.1371/journal.pone.0323937)
Supplement: S5 File — (XLSX) [file pone.0323937.s005.xlsx]

## Sheet: poi500m
PointName	Lng	Lat	type					adcode	adname	tel
Shilin Temple	106.426043616012	29.4068263887589	Other					500104	大渡口区	023-88533208
Shilin Temple	106.426043616012	29.4068263887589	Other					500104	大渡口区	023-88533208
Shilin Temple	106.426043616012	29.4068263887589	Other					500104	大渡口区
Shilin Temple	106.426043616012	29.4068263887589	Other					500104	大渡口区
Shilin Temple	106.426043616012	29.4068263887589	Other					500104	大渡口区
Shilin Temple	106.426043616012	29.4068263887589	Other					500104	大渡口区
Tiao Deng	106.43371449845	29.4110093283889	Other					500104	大渡口区	15334589800
Tiao Deng	106.43371449845	29.4110093283889	Other					500104	大渡口区	15334589800
Tiao Deng	106.43371449845	29.4110093283889	Other					500104	大渡口区
Tiao Deng	106.43371449845	29.4110093283889	Other					500104	大渡口区
Tiao Deng	106.43371449845	29.4110093283889	Other					500104	大渡口区	13314952859
Tiao Deng	106.43371449845	29.4110093283889	Other					500104	大渡口区	13314952859
Tiao Deng	106.43371449845	29.4110093283889	Other					500104	大渡口区	15111890178
Tiao Deng	106.43371449845	29.4110093283889	Other					500104	大渡口区	15111890178
Tiao Deng	106.43371449845	29.4110093283889	Other					500104	大渡口区	17640389890
Tiao Deng	106.43371449845	29.4110093283889	Other					500104	大渡口区	17640389890
Tiao Deng	106.43371449845	29.4110093283889	Other					500104	大渡口区
Tiao Deng	106.43371449845	29.4110093283889	Other					500104	大渡口区
Tiao Deng	106.43371449845	29.4110093283889	Other					500104	大渡口区	13364078520
Tiao Deng	106.43371449845	29.4110093283889	Other					500104	大渡口区	13364078520
Tiao Deng	106.43371449845	29.4110093283889	Other					500104	大渡口区	17308374808;13330328382
Tiao Deng	106.43371449845	29.4110093283889	Other					500104	大渡口区	17308374808;13330328382
Tiao Deng	106.43371449845	29.4110093283889	Other					500104	大渡口区
Tiao Deng	106.43371449845	29.4110093283889	Other					500104	大渡口区
Tiao Deng	106.43371449845	29.4110093283889	Other					500104	大渡口区
Tiao Deng	106.43371449845	29.4110093283889	Other					500104	大渡口区
Tiao Deng	106.43371449845	29.4110093283889	Other					500104	大渡口区	17716159085;18716759537
Tiao Deng	106.43371449845	29.4110093283889	Other					500104	大渡口区	17716159085;18716759537
Tiao Deng	106.43371449845	29.4110093283889	Other					500104	大渡口区
Tiao Deng	106.43371449845	29.4110093283889	Other					500104	大渡口区
Tiao Deng	106.43371449845	29.4110093283889	Other					500104	大渡口区	17388222239
Tiao Deng	106.43371449845	29.4110093283889	Other					500104	大渡口区	17388222239
Tiao Deng	106.43371449845	29.4110093283889	Other					500104	大渡口区	15998915599
Tiao Deng	106.43371449845	29.4110093283889	Other					500104	大渡口区	15998915599
Tiao Deng	106.43371449845	29.4110093283889	Other					500104	大渡口区	18581188558
Tiao Deng	106.43371449845	29.4110093283889	Other					500104	大渡口区	18581188558
Tiao Deng	106.43371449845	29.4110093283889	Other					500104	大渡口区
Tiao Deng	106.43371449845	29.4110093283889	Other					500104	大渡口区
Tiao Deng	106.43371449845	29.4110093283889	Other					500104	大渡口区	18680846151
Tiao Deng	106.43371449845	29.4110093283889	Other					500104	大渡口区	18680846151
Tiao Deng	106.43371449845	29.4110093283889	Other					500104	大渡口区	18680767289
Tiao Deng	106.43371449845	29.4110093283889	Other					500104	大渡口区	18680767289
Tiao Deng	106.43371449845	29.4110093283889	Other					500104	大渡口区	13996291380
Tiao Deng	106.43371449845	29.4110093283889	Other					500104	大渡口区	13996291380
Tiao Deng	106.43371449845	29.4110093283889	Other					500104	大渡口区
Tiao Deng	106.43371449845	29.4110093283889	Other					500104	大渡口区
Tiao Deng	106.43371449845	29.4110093283889	Other					500104	大渡口区	023-68566058
Tiao Deng	106.43371449845	29.4110093283889	Other					500104	大渡口区	023-68566058
Tiao Deng	106.43371449845	29.4110093283889	Other					500104	大渡口区
Tiao Deng	106.43371449845	29.4110093283889	Other					500104	大渡口区
Huayan Center	106.436457942691	29.4317862680849	Other					500107	九龙坡区
Huayan Center	106.436457942691	29.4317862680849	Other					500107	九龙坡区
Huayan Center	106.436457942691	29.4317862680849	Other					500107	九龙坡区	15696639232
Huayan Center	106.436457942691	29.4317862680849	Other					500107	九龙坡区	15696639232
Huayan Center	106.436457942691	29.4317862680849	Other					500107	九龙坡区	023-68961810
Huayan Center	106.436457942691	29.4317862680849	Other					500107	九龙坡区	023-68961810
Huayan Center	106.436457942691	29.4317862680849	Other					500107	九龙坡区	17783283787
Huayan Center	106.436457942691	29.4317862680849	Other					500107	九龙坡区	17783283787
Huayan Center	106.436457942691	29.4317862680849	Other					500107	九龙坡区	18983351173
Huayan Center	106.436457942691	29.4317862680849	Other					500107	九龙坡区	18983351173
Huayan Center	106.436457942691	29.4317862680849	Other					500107	九龙坡区	15826006838
Huayan Center	106.436457942691	29.4317862680849	Other					500107	九龙坡区	15826006838
Huayan Center	106.436457942691	29.4317862680849	Other					500107	九龙坡区	17623239735
Huayan Center	106.436457942691	29.4317862680849	Other					500107	九龙坡区	17623239735
Huayan Center	106.436457942691	29.4317862680849	Other					500107	九龙坡区
Huayan Center	106.436457942691	29.4317862680849	Other					500107	九龙坡区
Huayan Center	106.436457942691	29.4317862680849	Other					500107	九龙坡区	13896007765
Huayan Center	106.436457942691	29.4317862680849	Other					500107	九龙坡区	13896007765
Huayan Center	106.436457942691	29.4317862680849	Other					500107	九龙坡区
Huayan Center	106.436457942691	29.4317862680849	Other					500107	九龙坡区
Huayan Center	106.436457942691	29.4317862680849	Other					500107	九龙坡区	15123057768
Huayan Center	106.436457942691	29.4317862680849	Other					500107	九龙坡区	15123057768
Huayan Center	106.436457942691	29.4317862680849	Other					500107	九龙坡区	17300217370
Huayan Center	106.436457942691	29.4317862680849	Other					500107	九龙坡区	17300217370
Huayan Center	106.436457942691	29.4317862680849	Other					500107	九龙坡区	18182211226
Huayan Center	106.436457942691	29.4317862680849	Other					500107	九龙坡区	18182211226
Huayan Center	106.436457942691	29.4317862680849	Other					500107	九龙坡区	15080550708
Huayan Center	106.436457942691	29.4317862680849	Other					500107	九龙坡区	15080550708
Huayan Center	106.436457942691	29.4317862680849	Other					500107	九龙坡区
Huayan Center	106.436457942691	29.4317862680849	Other					500107	九龙坡区
Huayan Center	106.436457942691	29.4317862680849	Other					500107	九龙坡区	15086877791;19923272759
Huayan Center	106.436457942691	29.4317862680849	Other					500107	九龙坡区	15086877791;19923272759
Huayan Center	106.436457942691	29.4317862680849	Other					500107	九龙坡区	15223042804;13608373635
Huayan Center	106.436457942691	29.4317862680849	Other					500107	九龙坡区	15223042804;13608373635
Huayan Center	106.436457942691	29.4317862680849	Other					500107	九龙坡区
Huayan Center	106.436457942691	29.4317862680849	Other					500107	九龙坡区
Huayan Center	106.436457942691	29.4317862680849	Other					500107	九龙坡区	15102376731
Huayan Center	106.436457942691	29.4317862680849	Other					500107	九龙坡区	15102376731
Huayan Center	106.436457942691	29.4317862680849	Other					500107	九龙坡区
Huayan Center	106.436457942691	29.4317862680849	Other					500107	九龙坡区
Jinjian Road	106.438143940088	29.445295257842	Other					500107	九龙坡区
Jinjian Road	106.438143940088	29.445295257842	Other					500107	九龙坡区
Jinjian Road	106.438143940088	29.445295257842	Other					500107	九龙坡区
Jinjian Road	106.438143940088	29.445295257842	Other					500107	九龙坡区
Jinjian Road	106.438143940088	29.445295257842	Other					500107	九龙坡区	13193099930
Jinjian Road	106.438143940088	29.445295257842	Other					500107	九龙坡区	13193099930
Jinjian Road	106.438143940088	29.445295257842	Other					500107	九龙坡区	17623383083
Jinjian Road	106.438143940088	29.445295257842	Other					500107	九龙坡区	17623383083
Jinjian Road	106.438143940088	29.445295257842	Other					500107	九龙坡区	18875008020
Jinjian Road	106.438143940088	29.445295257842	Other					500107	九龙坡区	18875008020
Jinjian Road	106.438143940088	29.445295257842	Other					500107	九龙坡区	18323224034
Jinjian Road	106.438143940088	29.445295257842	Other					500107	九龙坡区	18323224034
Jinjian Road	106.438143940088	29.445295257842	Other					500107	九龙坡区
Jinjian Road	106.438143940088	29.445295257842	Other					500107	九龙坡区
Jinjian Road	106.438143940088	29.445295257842	Other					500107	九龙坡区	18323368909
Jinjian Road	106.438143940088	29.445295257842	Other					500107	九龙坡区	18323368909
Jinjian Road	106.438143940088	29.445295257842	Other					500107	九龙坡区	18323368909
Jinjian Road	106.438143940088	29.445295257842	Other					500107	九龙坡区	18323368909
Jinjian Road	106.438143940088	29.445295257842	Other					500107	九龙坡区	13627679262
Jinjian Road	106.438143940088	29.445295257842	Other					500107	九龙坡区	13627679262
Zhongliang Mountain	106.442096456794	29.4619892600379	Other					500107	九龙坡区
Zhongliang Mountain	106.442096456794	29.4619892600379	Other					500107	九龙坡区
Zhongliang Mountain	106.442096456794	29.4619892600379	Other					500107	九龙坡区
Zhongliang Mountain	106.442096456794	29.4619892600379	Other					500107	九龙坡区
Zhongliang Mountain	106.442096456794	29.4619892600379	Other					500107	九龙坡区
Zhongliang Mountain	106.442096456794	29.4619892600379	Other					500107	九龙坡区
Zhongliang Mountain	106.442096456794	29.4619892600379	Other					500107	九龙坡区
Zhongliang Mountain	106.442096456794	29.4619892600379	Other					500107	九龙坡区
Zhongliang Mountain	106.442096456794	29.4619892600379	Other					500107	九龙坡区
Zhongliang Mountain	106.442096456794	29.4619892600379	Other					500107	九龙坡区
Zhongliang Mountain	106.442096456794	29.4619892600379	Other					500107	九龙坡区
Zhongliang Mountain	106.442096456794	29.4619892600379	Other					500107	九龙坡区
Zhongliang Mountain	106.442096456794	29.4619892600379	Other					500107	九龙坡区
Zhongliang Mountain	106.442096456794	29.4619892600379	Other					500107	九龙坡区
Zhongliang Mountain	106.442096456794	29.4619892600379	Other					500107	九龙坡区	13640591494
Zhongliang Mountain	106.442096456794	29.4619892600379	Other					500107	九龙坡区	13640591494
Zhongliang Mountain	106.442096456794	29.4619892600379	Other					500107	九龙坡区
Zhongliang Mountain	106.442096456794	29.4619892600379	Other					500107	九龙坡区
Zhongliang Mountain	106.442096456794	29.4619892600379	Other					500107	九龙坡区	18223219293
Zhongliang Mountain	106.442096456794	29.4619892600379	Other					500107	九龙坡区	18223219293
Zhongliang Mountain	106.442096456794	29.4619892600379	Other					500107	九龙坡区
Zhongliang Mountain	106.442096456794	29.4619892600379	Other					500107	九龙坡区
Zhongliang Mountain	106.442096456794	29.4619892600379	Other					500107	九龙坡区
Zhongliang Mountain	106.442096456794	29.4619892600379	Other					500107	九龙坡区
Zhongliang Mountain	106.442096456794	29.4619892600379	Other					500107	九龙坡区	18223526757
Zhongliang Mountain	106.442096456794	29.4619892600379	Other					500107	九龙坡区	18223526757
Zhongliang Mountain	106.442096456794	29.4619892600379	Other					500107	九龙坡区	13996133858
Zhongliang Mountain	106.442096456794	29.4619892600379	Other					500107	九龙坡区	13996133858
Zhongliang Mountain	106.442096456794	29.4619892600379	Other					500107	九龙坡区	18184038231
Zhongliang Mountain	106.442096456794	29.4619892600379	Other					500107	九龙坡区	18184038231
Zhongliang Mountain	106.442096456794	29.4619892600379	Other					500107	九龙坡区
Zhongliang Mountain	106.442096456794	29.4619892600379	Other					500107	九龙坡区
Zhongliang Mountain	106.442096456794	29.4619892600379	Other					500107	九龙坡区	13883021882
Zhongliang Mountain	106.442096456794	29.4619892600379	Other					500107	九龙坡区	13883021882
Zhongliang Mountain	106.442096456794	29.4619892600379	Other					500107	九龙坡区	15923592257
Zhongliang Mountain	106.442096456794	29.4619892600379	Other					500107	九龙坡区	15923592257
Zhongliang Mountain	106.442096456794	29.4619892600379	Other					500107	九龙坡区	13452811894
Zhongliang Mountain	106.442096456794	29.4619892600379	Other					500107	九龙坡区	13452811894
Zhongliang Mountain	106.442096456794	29.4619892600379	Other					500107	九龙坡区
Zhongliang Mountain	106.442096456794	29.4619892600379	Other					500107	九龙坡区
Zhongliang Mountain	106.442096456794	29.4619892600379	Other					500107	九龙坡区	13983716205
Zhongliang Mountain	106.442096456794	29.4619892600379	Other					500107	九龙坡区	13983716205
Zhongliang Mountain	106.442096456794	29.4619892600379	Other					500107	九龙坡区	18580885223
Zhongliang Mountain	106.442096456794	29.4619892600379	Other					500107	九龙坡区	18580885223
Zhongliang Mountain	106.442096456794	29.4619892600379	Other					500107	九龙坡区	13452301565
Zhongliang Mountain	106.442096456794	29.4619892600379	Other					500107	九龙坡区	13452301565
Zhongliang Mountain	106.442096456794	29.4619892600379	Other					500107	九龙坡区
Zhongliang Mountain	106.442096456794	29.4619892600379	Other					500107	九龙坡区
Zhongliang Mountain	106.442096456794	29.4619892600379	Other					500107	九龙坡区	15223264235
Zhongliang Mountain	106.442096456794	29.4619892600379	Other					500107	九龙坡区	15223264235
Zhongliang Mountain	106.442096456794	29.4619892600379	Other					500107	九龙坡区	13452301565
Zhongliang Mountain	106.442096456794	29.4619892600379	Other					500107	九龙坡区	13452301565
Zhongliang Mountain	106.442096456794	29.4619892600379	Other					500107	九龙坡区	13983418840
Zhongliang Mountain	106.442096456794	29.4619892600379	Other					500107	九龙坡区	13983418840
Zhongliang Mountain	106.442096456794	29.4619892600379	Other					500107	九龙坡区	18623435341
Zhongliang Mountain	106.442096456794	29.4619892600379	Other					500107	九龙坡区	18623435341
Zhongliang Mountain	106.442096456794	29.4619892600379	Other					500107	九龙坡区	13368088850
Zhongliang Mountain	106.442096456794	29.4619892600379	Other					500107	九龙坡区	13368088850
Zhongliang Mountain	106.442096456794	29.4619892600379	Other					500107	九龙坡区	15823088659
Zhongliang Mountain	106.442096456794	29.4619892600379	Other					500107	九龙坡区	15823088659
Zhongliang Mountain	106.442096456794	29.4619892600379	Other					500107	九龙坡区	18696673562
Zhongliang Mountain	106.442096456794	29.4619892600379	Other					500107	九龙坡区	18696673562
Zhongliang Mountain	106.442096456794	29.4619892600379	Other					500107	九龙坡区
Zhongliang Mountain	106.442096456794	29.4619892600379	Other					500107	九龙坡区
Zhongliang Mountain	106.442096456794	29.4619892600379	Other					500107	九龙坡区	19923874076
Zhongliang Mountain	106.442096456794	29.4619892600379	Other					500107	九龙坡区	19923874076
Zhongliang Mountain	106.442096456794	29.4619892600379	Other					500107	九龙坡区	15823088659
Zhongliang Mountain	106.442096456794	29.4619892600379	Other					500107	九龙坡区	15823088659
Zhongliang Mountain	106.442096456794	29.4619892600379	Other					500107	九龙坡区	023-68641119
Zhongliang Mountain	106.442096456794	29.4619892600379	Other					500107	九龙坡区	023-68641119
Zhongliang Mountain	106.442096456794	29.4619892600379	Other					500107	九龙坡区
Zhongliang Mountain	106.442096456794	29.4619892600379	Other					500107	九龙坡区
Zhongliang Mountain	106.442096456794	29.4619892600379	Other					500107	九龙坡区	15723453343
Zhongliang Mountain	106.442096456794	29.4619892600379	Other					500107	九龙坡区	15723453343
Zhongliang Mountain	106.442096456794	29.4619892600379	Other					500107	九龙坡区	13629745624
Zhongliang Mountain	106.442096456794	29.4619892600379	Other					500107	九龙坡区	13629745624
Zhongliang Mountain	106.442096456794	29.4619892600379	Other					500107	九龙坡区	18723169722
Zhongliang Mountain	106.442096456794	29.4619892600379	Other					500107	九龙坡区	18723169722
Zhongliang Mountain	106.442096456794	29.4619892600379	Other					500107	九龙坡区	13594250600
Zhongliang Mountain	106.442096456794	29.4619892600379	Other					500107	九龙坡区	13594250600
Zhongliang Mountain	106.442096456794	29.4619892600379	Other					500107	九龙坡区	17318415676
Zhongliang Mountain	106.442096456794	29.4619892600379	Other					500107	九龙坡区	17318415676
Zhongliang Mountain	106.442096456794	29.4619892600379	Other					500107	九龙坡区	13650585631
Zhongliang Mountain	106.442096456794	29.4619892600379	Other					500107	九龙坡区	13650585631
Zhongliang Mountain	106.442096456794	29.4619892600379	Other					500107	九龙坡区	13102321958
Zhongliang Mountain	106.442096456794	29.4619892600379	Other					500107	九龙坡区	13102321958
Zhongliang Mountain	106.442096456794	29.4619892600379	Other					500107	九龙坡区	13272614160
Zhongliang Mountain	106.442096456794	29.4619892600379	Other					500107	九龙坡区	13272614160
Zhongliang Mountain	106.442096456794	29.4619892600379	Other					500107	九龙坡区	13983166703;15723337609
Zhongliang Mountain	106.442096456794	29.4619892600379	Other					500107	九龙坡区	13983166703;15723337609
Zhongliang Mountain	106.442096456794	29.4619892600379	Other					500107	九龙坡区
Zhongliang Mountain	106.442096456794	29.4619892600379	Other					500107	九龙坡区
Zhongliang Mountain	106.442096456794	29.4619892600379	Other					500107	九龙坡区	18065345980
Zhongliang Mountain	106.442096456794	29.4619892600379	Other					500107	九龙坡区	18065345980
Zhongliang Mountain	106.442096456794	29.4619892600379	Other					500107	九龙坡区	15095808444
Zhongliang Mountain	106.442096456794	29.4619892600379	Other					500107	九龙坡区	15095808444
Zhongliang Mountain	106.442096456794	29.4619892600379	Other					500107	九龙坡区	18306026078
Zhongliang Mountain	106.442096456794	29.4619892600379	Other					500107	九龙坡区	18306026078
Zhongliang Mountain	106.442096456794	29.4619892600379	Other					500107	九龙坡区	13883109512
Zhongliang Mountain	106.442096456794	29.4619892600379	Other					500107	九龙坡区	13883109512
Zhongliang Mountain	106.442096456794	29.4619892600379	Other					500107	九龙坡区	13193197310
Zhongliang Mountain	106.442096456794	29.4619892600379	Other					500107	九龙坡区	13193197310
Zhongliang Mountain	106.442096456794	29.4619892600379	Other					500107	九龙坡区	13048409711
Zhongliang Mountain	106.442096456794	29.4619892600379	Other					500107	九龙坡区	13048409711
Zhongliang Mountain	106.442096456794	29.4619892600379	Other					500107	九龙坡区
Zhongliang Mountain	106.442096456794	29.4619892600379	Other					500107	九龙坡区
Zhongliang Mountain	106.442096456794	29.4619892600379	Other					500107	九龙坡区
Zhongliang Mountain	106.442096456794	29.4619892600379	Other					500107	九龙坡区
Zhongliang Mountain	106.442096456794	29.4619892600379	Other					500107	九龙坡区	15823981734
Zhongliang Mountain	106.442096456794	29.4619892600379	Other					500107	九龙坡区	15823981734
Zhongliang Mountain	106.442096456794	29.4619892600379	Other					500107	九龙坡区	18423127386
Zhongliang Mountain	106.442096456794	29.4619892600379	Other					500107	九龙坡区	18423127386
Zhongliang Mountain	106.442096456794	29.4619892600379	Other					500107	九龙坡区	17764823238
Zhongliang Mountain	106.442096456794	29.4619892600379	Other					500107	九龙坡区	17764823238
Zhongliang Mountain	106.442096456794	29.4619892600379	Other					500107	九龙坡区	15023797718;13658204449
Zhongliang Mountain	106.442096456794	29.4619892600379	Other					500107	九龙坡区	15023797718;13658204449
Zhongliang Mountain	106.442096456794	29.4619892600379	Other					500107	九龙坡区	15823492213
Zhongliang Mountain	106.442096456794	29.4619892600379	Other					500107	九龙坡区	15823492213
Zhongliang Mountain	106.442096456794	29.4619892600379	Other					500107	九龙坡区	18723188823
Zhongliang Mountain	106.442096456794	29.4619892600379	Other					500107	九龙坡区	18723188823
Zhongliang Mountain	106.442096456794	29.4619892600379	Other					500107	九龙坡区
Zhongliang Mountain	106.442096456794	29.4619892600379	Other					500107	九龙坡区
Zhongliang Mountain	106.442096456794	29.4619892600379	Other					500107	九龙坡区
Zhongliang Mountain	106.442096456794	29.4619892600379	Other					500107	九龙坡区
Zhongliang Mountain	106.442096456794	29.4619892600379	Other					500107	九龙坡区	13628189981
Zhongliang Mountain	106.442096456794	29.4619892600379	Other					500107	九龙坡区	13628189981
Half Mountain	106.446567492711	29.4759028613397	Other					500107	九龙坡区
Half Mountain	106.446567492711	29.4759028613397	Other					500107	九龙坡区
Half Mountain	106.446567492711	29.4759028613397	Other					500107	九龙坡区	15922976613
Half Mountain	106.446567492711	29.4759028613397	Other					500107	九龙坡区	15922976613
Half Mountain	106.446567492711	29.4759028613397	Other					500107	九龙坡区	023-68625472
Half Mountain	106.446567492711	29.4759028613397	Other					500107	九龙坡区	023-68625472
Half Mountain	106.446567492711	29.4759028613397	Other					500107	九龙坡区	023-68472005;18723076511
Half Mountain	106.446567492711	29.4759028613397	Other					500107	九龙坡区	023-68472005;18723076511
Half Mountain	106.446567492711	29.4759028613397	Other					500107	九龙坡区
Half Mountain	106.446567492711	29.4759028613397	Other					500107	九龙坡区
Half Mountain	106.446567492711	29.4759028613397	Other					500107	九龙坡区	18723089682
Half Mountain	106.446567492711	29.4759028613397	Other					500107	九龙坡区	18723089682
Half Mountain	106.446567492711	29.4759028613397	Other					500107	九龙坡区	18680727537
Half Mountain	106.446567492711	29.4759028613397	Other					500107	九龙坡区	18680727537
Half Mountain	106.446567492711	29.4759028613397	Other					500107	九龙坡区	023-68606168;18983884205
Half Mountain	106.446567492711	29.4759028613397	Other					500107	九龙坡区	023-68606168;18983884205
Half Mountain	106.446567492711	29.4759028613397	Other					500107	九龙坡区	023-65769894;17353157743
Half Mountain	106.446567492711	29.4759028613397	Other					500107	九龙坡区	023-65769894;17353157743
Half Mountain	106.446567492711	29.4759028613397	Other					500107	九龙坡区	17623325565;13883571001
Half Mountain	106.446567492711	29.4759028613397	Other					500107	九龙坡区	17623325565;13883571001
Half Mountain	106.446567492711	29.4759028613397	Other					500107	九龙坡区	13657673997
Half Mountain	106.446567492711	29.4759028613397	Other					500107	九龙坡区	13657673997
Half Mountain	106.446567492711	29.4759028613397	Other					500107	九龙坡区	18315038876
Half Mountain	106.446567492711	29.4759028613397	Other					500107	九龙坡区	18315038876
Half Mountain	106.446567492711	29.4759028613397	Other					500107	九龙坡区	18680857955;15123950044
Half Mountain	106.446567492711	29.4759028613397	Other					500107	九龙坡区	18680857955;15123950044
Half Mountain	106.446567492711	29.4759028613397	Other					500107	九龙坡区	15320630525
Half Mountain	106.446567492711	29.4759028613397	Other					500107	九龙坡区	15320630525
Half Mountain	106.446567492711	29.4759028613397	Other					500107	九龙坡区	18723193023
Half Mountain	106.446567492711	29.4759028613397	Other					500107	九龙坡区	18723193023
Half Mountain	106.446567492711	29.4759028613397	Other					500107	九龙坡区	15123249926
Half Mountain	106.446567492711	29.4759028613397	Other					500107	九龙坡区	15123249926
Half Mountain	106.446567492711	29.4759028613397	Other					500107	九龙坡区	15086816669
Half Mountain	106.446567492711	29.4759028613397	Other					500107	九龙坡区	15086816669
Half Mountain	106.446567492711	29.4759028613397	Other					500107	九龙坡区	15683828903
Half Mountain	106.446567492711	29.4759028613397	Other					500107	九龙坡区	15683828903
Half Mountain	106.446567492711	29.4759028613397	Other					500107	九龙坡区	18323102641
Half Mountain	106.446567492711	29.4759028613397	Other					500107	九龙坡区	18323102641
Half Mountain	106.446567492711	29.4759028613397	Other					500107	九龙坡区
Half Mountain	106.446567492711	29.4759028613397	Other					500107	九龙坡区
Half Mountain	106.446567492711	29.4759028613397	Other					500107	九龙坡区	15523817309
Half Mountain	106.446567492711	29.4759028613397	Other					500107	九龙坡区	15523817309
Half Mountain	106.446567492711	29.4759028613397	Other					500107	九龙坡区	18523852205
Half Mountain	106.446567492711	29.4759028613397	Other					500107	九龙坡区	18523852205
Half Mountain	106.446567492711	29.4759028613397	Other					500107	九龙坡区	18996415443
Half Mountain	106.446567492711	29.4759028613397	Other					500107	九龙坡区	18996415443
Half Mountain	106.446567492711	29.4759028613397	Other					500107	九龙坡区	15803033080
Half Mountain	106.446567492711	29.4759028613397	Other					500107	九龙坡区	15803033080
Half Mountain	106.446567492711	29.4759028613397	Other					500107	九龙坡区	17338389883
Half Mountain	106.446567492711	29.4759028613397	Other					500107	九龙坡区	17338389883
Half Mountain	106.446567492711	29.4759028613397	Other					500107	九龙坡区
Half Mountain	106.446567492711	29.4759028613397	Other					500107	九龙坡区
Half Mountain	106.446567492711	29.4759028613397	Other					500107	九龙坡区	18680362638
Half Mountain	106.446567492711	29.4759028613397	Other					500107	九龙坡区	18680362638
Half Mountain	106.446567492711	29.4759028613397	Other					500107	九龙坡区	18702356480
Half Mountain	106.446567492711	29.4759028613397	Other					500107	九龙坡区	18702356480
Half Mountain	106.446567492711	29.4759028613397	Other					500107	九龙坡区	13102358949
Half Mountain	106.446567492711	29.4759028613397	Other					500107	九龙坡区	13102358949
Half Mountain	106.446567492711	29.4759028613397	Other					500107	九龙坡区	18375720696
Half Mountain	106.446567492711	29.4759028613397	Other					500107	九龙坡区	18375720696
Half Mountain	106.446567492711	29.4759028613397	Other					500107	九龙坡区	17729601780;18723005996
Half Mountain	106.446567492711	29.4759028613397	Other					500107	九龙坡区	17729601780;18723005996
Half Mountain	106.446567492711	29.4759028613397	Other					500107	九龙坡区	13608398944
Half Mountain	106.446567492711	29.4759028613397	Other					500107	九龙坡区	13608398944
Half Mountain	106.446567492711	29.4759028613397	Other					500107	九龙坡区
Half Mountain	106.446567492711	29.4759028613397	Other					500107	九龙坡区
Half Mountain	106.446567492711	29.4759028613397	Other					500107	九龙坡区	15823044655
Half Mountain	106.446567492711	29.4759028613397	Other					500107	九龙坡区	15823044655
Half Mountain	106.446567492711	29.4759028613397	Other					500107	九龙坡区	13983476750;18323390550
Half Mountain	106.446567492711	29.4759028613397	Other					500107	九龙坡区	13983476750;18323390550
Half Mountain	106.446567492711	29.4759028613397	Other					500107	九龙坡区
Half Mountain	106.446567492711	29.4759028613397	Other					500107	九龙坡区
Half Mountain	106.446567492711	29.4759028613397	Other					500107	九龙坡区
Half Mountain	106.446567492711	29.4759028613397	Other					500107	九龙坡区
Half Mountain	106.446567492711	29.4759028613397	Other					500107	九龙坡区	19823576955
Half Mountain	106.446567492711	29.4759028613397	Other					500107	九龙坡区	19823576955
Half Mountain	106.446567492711	29.4759028613397	Other					500107	九龙坡区	13668028510
Half Mountain	106.446567492711	29.4759028613397	Other					500107	九龙坡区	13668028510
Half Mountain	106.446567492711	29.4759028613397	Other					500107	九龙坡区	15223344552
Half Mountain	106.446567492711	29.4759028613397	Other					500107	九龙坡区	15223344552
Half Mountain	106.446567492711	29.4759028613397	Other					500107	九龙坡区	13368429760
Half Mountain	106.446567492711	29.4759028613397	Other					500107	九龙坡区	13368429760
Half Mountain	106.446567492711	29.4759028613397	Other					500107	九龙坡区	18502367499
Half Mountain	106.446567492711	29.4759028613397	Other					500107	九龙坡区	18502367499
Half Mountain	106.446567492711	29.4759028613397	Other					500107	九龙坡区	18983075180
Half Mountain	106.446567492711	29.4759028613397	Other					500107	九龙坡区	18983075180
Half Mountain	106.446567492711	29.4759028613397	Other					500107	九龙坡区	13883601002
Half Mountain	106.446567492711	29.4759028613397	Other					500107	九龙坡区	13883601002
Half Mountain	106.446567492711	29.4759028613397	Other					500107	九龙坡区	15086988985
Half Mountain	106.446567492711	29.4759028613397	Other					500107	九龙坡区	15086988985
Half Mountain	106.446567492711	29.4759028613397	Other					500107	九龙坡区	18523312332;18323307779
Half Mountain	106.446567492711	29.4759028613397	Other					500107	九龙坡区	18523312332;18323307779
Half Mountain	106.446567492711	29.4759028613397	Other					500107	九龙坡区	13883886230
Half Mountain	106.446567492711	29.4759028613397	Other					500107	九龙坡区	13883886230
Half Mountain	106.446567492711	29.4759028613397	Other					500107	九龙坡区	15998944652
Half Mountain	106.446567492711	29.4759028613397	Other					500107	九龙坡区	15998944652
Half Mountain	106.446567492711	29.4759028613397	Other					500107	九龙坡区	19112867705
Half Mountain	106.446567492711	29.4759028613397	Other					500107	九龙坡区	19112867705
Half Mountain	106.446567492711	29.4759028613397	Other					500107	九龙坡区	13752997278
Half Mountain	106.446567492711	29.4759028613397	Other					500107	九龙坡区	13752997278
Half Mountain	106.446567492711	29.4759028613397	Other					500107	九龙坡区	13983043651
Half Mountain	106.446567492711	29.4759028613397	Other					500107	九龙坡区	13983043651
Half Mountain	106.446567492711	29.4759028613397	Other					500107	九龙坡区	023-68855755
Half Mountain	106.446567492711	29.4759028613397	Other					500107	九龙坡区	023-68855755
Half Mountain	106.446567492711	29.4759028613397	Other					500107	九龙坡区	18908363377
Half Mountain	106.446567492711	29.4759028613397	Other					500107	九龙坡区	18908363377
Half Mountain	106.446567492711	29.4759028613397	Other					500107	九龙坡区
Half Mountain	106.446567492711	29.4759028613397	Other					500107	九龙坡区
Half Mountain	106.446567492711	29.4759028613397	Other					500107	九龙坡区
Half Mountain	106.446567492711	29.4759028613397	Other					500107	九龙坡区
Half Mountain	106.446567492711	29.4759028613397	Other					500107	九龙坡区	13752840433
Half Mountain	106.446567492711	29.4759028613397	Other					500107	九龙坡区	13752840433
Half Mountain	106.446567492711	29.4759028613397	Other					500107	九龙坡区	13637941639;18725713918
Half Mountain	106.446567492711	29.4759028613397	Other					500107	九龙坡区	13637941639;18725713918
Half Mountain	106.446567492711	29.4759028613397	Other					500107	九龙坡区	15923993408
Half Mountain	106.446567492711	29.4759028613397	Other					500107	九龙坡区	15923993408
Half Mountain	106.446567492711	29.4759028613397	Other					500107	九龙坡区	15213483499
Half Mountain	106.446567492711	29.4759028613397	Other					500107	九龙坡区	15213483499
Half Mountain	106.446567492711	29.4759028613397	Other					500107	九龙坡区	15310456168
Half Mountain	106.446567492711	29.4759028613397	Other					500107	九龙坡区	15310456168
Half Mountain	106.446567492711	29.4759028613397	Other					500107	九龙坡区	023-67159526
Half Mountain	106.446567492711	29.4759028613397	Other					500107	九龙坡区	023-67159526
Half Mountain	106.446567492711	29.4759028613397	Other					500107	九龙坡区	18008305522
Half Mountain	106.446567492711	29.4759028613397	Other					500107	九龙坡区	18008305522
Half Mountain	106.446567492711	29.4759028613397	Other					500107	九龙坡区	13896178335;15696238582
Half Mountain	106.446567492711	29.4759028613397	Other					500107	九龙坡区	13896178335;15696238582
Half Mountain	106.446567492711	29.4759028613397	Other					500107	九龙坡区	023-68605325;18183053261
Half Mountain	106.446567492711	29.4759028613397	Other					500107	九龙坡区	023-68605325;18183053261
Half Mountain	106.446567492711	29.4759028613397	Other					500107	九龙坡区	15023242796
Half Mountain	106.446567492711	29.4759028613397	Other					500107	九龙坡区	15023242796
Half Mountain	106.446567492711	29.4759028613397	Other					500107	九龙坡区	18996461313
Half Mountain	106.446567492711	29.4759028613397	Other					500107	九龙坡区	18996461313
Half Mountain	106.446567492711	29.4759028613397	Other					500107	九龙坡区	023-68102366
Half Mountain	106.446567492711	29.4759028613397	Other					500107	九龙坡区	023-68102366
Half Mountain	106.446567492711	29.4759028613397	Other					500107	九龙坡区	17783691977
Half Mountain	106.446567492711	29.4759028613397	Other					500107	九龙坡区	17783691977
Huacheng Road	106.449508862826	29.482950924125	Other					500107	九龙坡区	13648386731
Half Mountain	106.446567492711	29.4759028613397	Other					500107	九龙坡区	13648386731
Half Mountain	106.446567492711	29.4759028613397	Other					500107	九龙坡区	13648386731
Huacheng Road	106.449508862826	29.482950924125	Other					500107	九龙坡区	13648386731
Huacheng Road	106.449508862826	29.482950924125	Other					500107	九龙坡区	15023348483
Half Mountain	106.446567492711	29.4759028613397	Other					500107	九龙坡区	15023348483
Half Mountain	106.446567492711	29.4759028613397	Other					500107	九龙坡区	15023348483
Huacheng Road	106.449508862826	29.482950924125	Other					500107	九龙坡区	15023348483
Huacheng Road	106.449508862826	29.482950924125	Other					500107	九龙坡区	13996177486;18202377763
Half Mountain	106.446567492711	29.4759028613397	Other					500107	九龙坡区	13996177486;18202377763
Half Mountain	106.446567492711	29.4759028613397	Other					500107	九龙坡区	13996177486;18202377763
Huacheng Road	106.449508862826	29.482950924125	Other					500107	九龙坡区	13996177486;18202377763
Huacheng Road	106.449508862826	29.482950924125	Other					500107	九龙坡区	15923325663
Half Mountain	106.446567492711	29.4759028613397	Other					500107	九龙坡区	15923325663
Half Mountain	106.446567492711	29.4759028613397	Other					500107	九龙坡区	15923325663
Huacheng Road	106.449508862826	29.482950924125	Other					500107	九龙坡区	15923325663
Huacheng Road	106.449508862826	29.482950924125	Other					500107	九龙坡区
Half Mountain	106.446567492711	29.4759028613397	Other					500107	九龙坡区
Half Mountain	106.446567492711	29.4759028613397	Other					500107	九龙坡区
Huacheng Road	106.449508862826	29.482950924125	Other					500107	九龙坡区
Huacheng Road	106.449508862826	29.482950924125	Other					500107	九龙坡区
Half Mountain	106.446567492711	29.4759028613397	Other					500107	九龙坡区
Half Mountain	106.446567492711	29.4759028613397	Other					500107	九龙坡区
Huacheng Road	106.449508862826	29.482950924125	Other					500107	九龙坡区
Huacheng Road	106.449508862826	29.482950924125	Other					500107	九龙坡区	13883911886
Half Mountain	106.446567492711	29.4759028613397	Other					500107	九龙坡区	13883911886
Half Mountain	106.446567492711	29.4759028613397	Other					500107	九龙坡区	13883911886
Huacheng Road	106.449508862826	29.482950924125	Other					500107	九龙坡区	13883911886
Huacheng Road	106.449508862826	29.482950924125	Other					500107	九龙坡区	18139482233
Half Mountain	106.446567492711	29.4759028613397	Other					500107	九龙坡区	18139482233
Half Mountain	106.446567492711	29.4759028613397	Other					500107	九龙坡区	18139482233
Huacheng Road	106.449508862826	29.482950924125	Other					500107	九龙坡区	18139482233
Huacheng Road	106.449508862826	29.482950924125	Other					500107	九龙坡区	19923227023
Half Mountain	106.446567492711	29.4759028613397	Other					500107	九龙坡区	19923227023
Half Mountain	106.446567492711	29.4759028613397	Other					500107	九龙坡区	19923227023
Huacheng Road	106.449508862826	29.482950924125	Other					500107	九龙坡区	19923227023
Huacheng Road	106.449508862826	29.482950924125	Other					500107	九龙坡区	15826080307
Half Mountain	106.446567492711	29.4759028613397	Other					500107	九龙坡区	15826080307
Half Mountain	106.446567492711	29.4759028613397	Other					500107	九龙坡区	15826080307
Huacheng Road	106.449508862826	29.482950924125	Other					500107	九龙坡区	15826080307
Huacheng Road	106.449508862826	29.482950924125	Other					500107	九龙坡区	023-65262295
Half Mountain	106.446567492711	29.4759028613397	Other					500107	九龙坡区	023-65262295
Half Mountain	106.446567492711	29.4759028613397	Other					500107	九龙坡区	023-65262295
Huacheng Road	106.449508862826	29.482950924125	Other					500107	九龙坡区	023-65262295
Huacheng Road	106.449508862826	29.482950924125	Other					500107	九龙坡区
Half Mountain	106.446567492711	29.4759028613397	Other					500107	九龙坡区
Half Mountain	106.446567492711	29.4759028613397	Other					500107	九龙坡区
Huacheng Road	106.449508862826	29.482950924125	Other					500107	九龙坡区
Huacheng Road	106.449508862826	29.482950924125	Other					500107	九龙坡区	13007885666
Huacheng Road	106.449508862826	29.482950924125	Other					500107	九龙坡区	13007885666
Huacheng Road	106.449508862826	29.482950924125	Other					500107	九龙坡区	15310951188
Huacheng Road	106.449508862826	29.482950924125	Other					500107	九龙坡区	15310951188
Huacheng Road	106.449508862826	29.482950924125	Other					500107	九龙坡区	13638301565
Huacheng Road	106.449508862826	29.482950924125	Other					500107	九龙坡区	13638301565
Huacheng Road	106.449508862826	29.482950924125	Other					500107	九龙坡区	13271801120
Huacheng Road	106.449508862826	29.482950924125	Other					500107	九龙坡区	13271801120
Huacheng Road	106.449508862826	29.482950924125	Other					500107	九龙坡区	13638254271;13983291961
Huacheng Road	106.449508862826	29.482950924125	Other					500107	九龙坡区	13638254271;13983291961
Huacheng Road	106.449508862826	29.482950924125	Other					500107	九龙坡区	13883382011
Huacheng Road	106.449508862826	29.482950924125	Other					500107	九龙坡区	13883382011
Huacheng Road	106.449508862826	29.482950924125	Other					500107	九龙坡区
Huacheng Road	106.449508862826	29.482950924125	Other					500107	九龙坡区
Huacheng Road	106.449508862826	29.482950924125	Other					500107	九龙坡区	13896052184
Huacheng Road	106.449508862826	29.482950924125	Other					500107	九龙坡区	13896052184
Huacheng Road	106.449508862826	29.482950924125	Other					500107	九龙坡区
Huacheng Road	106.449508862826	29.482950924125	Other					500107	九龙坡区
Huacheng Road	106.449508862826	29.482950924125	Other					500107	九龙坡区	13996002916
Huacheng Road	106.449508862826	29.482950924125	Other					500107	九龙坡区	13996002916
Huacheng Road	106.449508862826	29.482950924125	Other					500107	九龙坡区	13983713299
Huacheng Road	106.449508862826	29.482950924125	Other					500107	九龙坡区	13983713299
Huacheng Road	106.449508862826	29.482950924125	Other					500107	九龙坡区
Huacheng Road	106.449508862826	29.482950924125	Other					500107	九龙坡区
Huacheng Road	106.449508862826	29.482950924125	Other					500107	九龙坡区	15826159754
Huacheng Road	106.449508862826	29.482950924125	Other					500107	九龙坡区	15826159754
Huacheng Road	106.449508862826	29.482950924125	Other					500107	九龙坡区
Huacheng Road	106.449508862826	29.482950924125	Other					500107	九龙坡区
Huacheng Road	106.449508862826	29.482950924125	Other					500107	九龙坡区	023-68601721
Huacheng Road	106.449508862826	29.482950924125	Other					500107	九龙坡区	023-68601721
Huacheng Road	106.449508862826	29.482950924125	Other					500107	九龙坡区	13983969609
Huacheng Road	106.449508862826	29.482950924125	Other					500107	九龙坡区	13983969609
Huacheng Road	106.449508862826	29.482950924125	Other					500107	九龙坡区	17338348464
Huacheng Road	106.449508862826	29.482950924125	Other					500107	九龙坡区	17338348464
Huacheng Road	106.449508862826	29.482950924125	Other					500107	九龙坡区	023-68663008
Huacheng Road	106.449508862826	29.482950924125	Other					500107	九龙坡区	023-68663008
Huacheng Road	106.449508862826	29.482950924125	Other					500107	九龙坡区	18182203672
Huacheng Road	106.449508862826	29.482950924125	Other					500107	九龙坡区	18182203672
Huacheng Road	106.449508862826	29.482950924125	Other					500107	九龙坡区	13098760918
Huacheng Road	106.449508862826	29.482950924125	Other					500107	九龙坡区	13098760918
Huacheng Road	106.449508862826	29.482950924125	Other					500107	九龙坡区	18725768440;13650565857
Huacheng Road	106.449508862826	29.482950924125	Other					500107	九龙坡区	18725768440;13650565857
Huacheng Road	106.449508862826	29.482950924125	Other					500107	九龙坡区	13330334036
Huacheng Road	106.449508862826	29.482950924125	Other					500107	九龙坡区	13330334036
Huacheng Road	106.449508862826	29.482950924125	Other					500107	九龙坡区	13996266595
Huacheng Road	106.449508862826	29.482950924125	Other					500107	九龙坡区	13996266595
Huacheng Road	106.449508862826	29.482950924125	Other					500107	九龙坡区
Huacheng Road	106.449508862826	29.482950924125	Other					500107	九龙坡区
Huacheng Road	106.449508862826	29.482950924125	Other					500107	九龙坡区
Huacheng Road	106.449508862826	29.482950924125	Other					500107	九龙坡区
Tea Garden	106.639212562133	29.4906105676006	Other					500108	南岸区	15334520354
Tea Garden	106.639212562133	29.4906105676006	Other					500108	南岸区	15334520354
Tea Garden	106.639212562133	29.4906105676006	Other					500108	南岸区	17708327860
Tea Garden	106.639212562133	29.4906105676006	Other					500108	南岸区	17708327860
Tea Garden	106.639212562133	29.4906105676006	Other					500108	南岸区	15111856551;18100871785
Tea Garden	106.639212562133	29.4906105676006	Other					500108	南岸区	15111856551;18100871785
Tea Garden	106.639212562133	29.4906105676006	Other					500108	南岸区	15320628510
Tea Garden	106.639212562133	29.4906105676006	Other					500108	南岸区	15320628510
Tea Garden	106.639212562133	29.4906105676006	Other					500108	南岸区
Tea Garden	106.639212562133	29.4906105676006	Other					500108	南岸区
Tea Garden	106.639212562133	29.4906105676006	Other					500108	南岸区	18523891718
Tea Garden	106.639212562133	29.4906105676006	Other					500108	南岸区	18523891718
Tea Garden	106.639212562133	29.4906105676006	Other					500108	南岸区	15310557118
Tea Garden	106.639212562133	29.4906105676006	Other					500108	南岸区	15310557118
Tea Garden	106.639212562133	29.4906105676006	Other					500108	南岸区	13883624395
Tea Garden	106.639212562133	29.4906105676006	Other					500108	南岸区	13883624395
Tea Garden	106.639212562133	29.4906105676006	Other					500108	南岸区	17723267242
Tea Garden	106.639212562133	29.4906105676006	Other					500108	南岸区	17723267242
Tea Garden	106.639212562133	29.4906105676006	Other					500108	南岸区	023-62637118;13983103004
Tea Garden	106.639212562133	29.4906105676006	Other					500108	南岸区	023-62637118;13983103004
Tea Garden	106.639212562133	29.4906105676006	Other					500108	南岸区	023-62637118
Tea Garden	106.639212562133	29.4906105676006	Other					500108	南岸区	023-62637118
Tea Garden	106.639212562133	29.4906105676006	Other					500108	南岸区
Tea Garden	106.639212562133	29.4906105676006	Other					500108	南岸区
Tea Garden	106.639212562133	29.4906105676006	Other					500108	南岸区	13983152142;13618332547
Tea Garden	106.639212562133	29.4906105676006	Other					500108	南岸区	13983152142;13618332547
Tea Garden	106.639212562133	29.4906105676006	Other					500108	南岸区
Tea Garden	106.639212562133	29.4906105676006	Other					500108	南岸区
Tea Garden	106.639212562133	29.4906105676006	Other					500108	南岸区
Tea Garden	106.639212562133	29.4906105676006	Other					500108	南岸区
Tea Garden	106.639212562133	29.4906105676006	Other					500108	南岸区	17300219259
Tea Garden	106.639212562133	29.4906105676006	Other					500108	南岸区	17300219259
Tea Garden	106.639212562133	29.4906105676006	Other					500108	南岸区	023-62510169
Tea Garden	106.639212562133	29.4906105676006	Other					500108	南岸区	023-62510169
Tea Garden	106.639212562133	29.4906105676006	Other					500108	南岸区	023-62970536
Tea Garden	106.639212562133	29.4906105676006	Other					500108	南岸区	023-62970536
Tea Garden	106.639212562133	29.4906105676006	Other					500108	南岸区	17723155374
Tea Garden	106.639212562133	29.4906105676006	Other					500108	南岸区	17723155374
Tea Garden	106.639212562133	29.4906105676006	Other					500108	南岸区	18983678726
Tea Garden	106.639212562133	29.4906105676006	Other					500108	南岸区	18983678726
Tea Garden	106.639212562133	29.4906105676006	Other					500108	南岸区	13594681416;15923714789
Tea Garden	106.639212562133	29.4906105676006	Other					500108	南岸区	13594681416;15923714789
Tea Garden	106.639212562133	29.4906105676006	Other					500108	南岸区	13983980651
Tea Garden	106.639212562133	29.4906105676006	Other					500108	南岸区	13983980651
Tea Garden	106.639212562133	29.4906105676006	Other					500108	南岸区	17347788818
Tea Garden	106.639212562133	29.4906105676006	Other					500108	南岸区	17347788818
Tea Garden	106.639212562133	29.4906105676006	Other					500108	南岸区	023-62897513;13594680839
Tea Garden	106.639212562133	29.4906105676006	Other					500108	南岸区	023-62897513;13594680839
Tea Garden	106.639212562133	29.4906105676006	Other					500108	南岸区	023-62663899
Tea Garden	106.639212562133	29.4906105676006	Other					500108	南岸区	023-62663899
Tea Garden	106.639212562133	29.4906105676006	Other					500108	南岸区	023-62662312
Tea Garden	106.639212562133	29.4906105676006	Other					500108	南岸区	023-62662312
Tea Garden	106.639212562133	29.4906105676006	Other					500108	南岸区	17300289169
Tea Garden	106.639212562133	29.4906105676006	Other					500108	南岸区	17300289169
Tea Garden	106.639212562133	29.4906105676006	Other					500108	南岸区	023-62603949
Tea Garden	106.639212562133	29.4906105676006	Other					500108	南岸区	023-62603949
Tea Garden	106.639212562133	29.4906105676006	Other					500108	南岸区	023-62917599
Tea Garden	106.639212562133	29.4906105676006	Other					500108	南岸区	023-62917599
Tea Garden	106.639212562133	29.4906105676006	Other					500108	南岸区	023-62657168;13896058219
Tea Garden	106.639212562133	29.4906105676006	Other					500108	南岸区	023-62657168;13896058219
Tea Garden	106.639212562133	29.4906105676006	Other					500108	南岸区
Tea Garden	106.639212562133	29.4906105676006	Other					500108	南岸区
Tea Garden	106.639212562133	29.4906105676006	Other					500108	南岸区
Tea Garden	106.639212562133	29.4906105676006	Other					500108	南岸区
Tea Garden	106.639212562133	29.4906105676006	Other					500108	南岸区	023-62785853
Tea Garden	106.639212562133	29.4906105676006	Other					500108	南岸区	023-62785853
Tea Garden	106.639212562133	29.4906105676006	Other					500108	南岸区	023-62759264
Tea Garden	106.639212562133	29.4906105676006	Other					500108	南岸区	023-62759264
Tea Garden	106.639212562133	29.4906105676006	Other					500108	南岸区	13370706907
Tea Garden	106.639212562133	29.4906105676006	Other					500108	南岸区	13370706907
Tea Garden	106.639212562133	29.4906105676006	Other					500108	南岸区	023-62986116
Tea Garden	106.639212562133	29.4906105676006	Other					500108	南岸区	023-62986116
Tea Garden	106.639212562133	29.4906105676006	Other					500108	南岸区
Tea Garden	106.639212562133	29.4906105676006	Other					500108	南岸区
Tea Garden	106.639212562133	29.4906105676006	Other					500108	南岸区	023-62329188
Tea Garden	106.639212562133	29.4906105676006	Other					500108	南岸区	023-62329188
Tea Garden	106.639212562133	29.4906105676006	Other					500108	南岸区
Tea Garden	106.639212562133	29.4906105676006	Other					500108	南岸区
Tea Garden	106.639212562133	29.4906105676006	Other					500108	南岸区	18166382882
Tea Garden	106.639212562133	29.4906105676006	Other					500108	南岸区	18166382882
Tea Garden	106.639212562133	29.4906105676006	Other					500108	南岸区	023-67833678
Tea Garden	106.639212562133	29.4906105676006	Other					500108	南岸区	023-67833678
Tea Garden	106.639212562133	29.4906105676006	Other					500108	南岸区	023-62516662;15223470833
Tea Garden	106.639212562133	29.4906105676006	Other					500108	南岸区	023-62516662;15223470833
Tea Garden	106.639212562133	29.4906105676006	Other					500108	南岸区	023-62629065
Tea Garden	106.639212562133	29.4906105676006	Other					500108	南岸区	023-62629065
Tea Garden	106.639212562133	29.4906105676006	Other					500108	南岸区	023-62655761
Tea Garden	106.639212562133	29.4906105676006	Other					500108	南岸区	023-62655761
Tea Garden	106.639212562133	29.4906105676006	Other					500108	南岸区	023-62633860;19122635078
Tea Garden	106.639212562133	29.4906105676006	Other					500108	南岸区	023-62633860;19122635078
Tea Garden	106.639212562133	29.4906105676006	Other					500108	南岸区	023-62877546
Tea Garden	106.639212562133	29.4906105676006	Other					500108	南岸区	023-62877546
Tea Garden	106.639212562133	29.4906105676006	Other					500108	南岸区	023-62984795
Tea Garden	106.639212562133	29.4906105676006	Other					500108	南岸区	023-62984795
Tea Garden	106.639212562133	29.4906105676006	Other					500108	南岸区	17708333338
Tea Garden	106.639212562133	29.4906105676006	Other					500108	南岸区	17708333338
Tea Garden	106.639212562133	29.4906105676006	Other					500108	南岸区	17723934966
Tea Garden	106.639212562133	29.4906105676006	Other					500108	南岸区	17723934966
Tea Garden	106.639212562133	29.4906105676006	Other					500108	南岸区	023-62799722
Tea Garden	106.639212562133	29.4906105676006	Other					500108	南岸区	023-62799722
Tea Garden	106.639212562133	29.4906105676006	Other					500108	南岸区	023-68633255;023-68632855
Tea Garden	106.639212562133	29.4906105676006	Other					500108	南岸区	023-68633255;023-68632855
Tea Garden	106.639212562133	29.4906105676006	Other					500108	南岸区	023-62453425
Tea Garden	106.639212562133	29.4906105676006	Other					500108	南岸区	023-62453425
Tea Garden	106.639212562133	29.4906105676006	Other					500108	南岸区
Tea Garden	106.639212562133	29.4906105676006	Other					500108	南岸区
Tea Garden	106.639212562133	29.4906105676006	Other					500108	南岸区	023-61966868
Tea Garden	106.639212562133	29.4906105676006	Other					500108	南岸区	023-61966868
Tea Garden	106.639212562133	29.4906105676006	Other					500108	南岸区	15923714789
Tea Garden	106.639212562133	29.4906105676006	Other					500108	南岸区	15923714789
Tea Garden	106.639212562133	29.4906105676006	Other					500108	南岸区
Tea Garden	106.639212562133	29.4906105676006	Other					500108	南岸区
Tea Garden	106.639212562133	29.4906105676006	Other					500108	南岸区
Tea Garden	106.639212562133	29.4906105676006	Other					500108	南岸区
Tea Garden	106.639212562133	29.4906105676006	Other					500108	南岸区	023-62538982
Tea Garden	106.639212562133	29.4906105676006	Other					500108	南岸区	023-62538982
Tea Garden	106.639212562133	29.4906105676006	Other					500108	南岸区	17784096722
Tea Garden	106.639212562133	29.4906105676006	Other					500108	南岸区	17784096722
Tea Garden	106.639212562133	29.4906105676006	Other					500108	南岸区	15683111411
Tea Garden	106.639212562133	29.4906105676006	Other					500108	南岸区	15683111411
Tea Garden	106.639212562133	29.4906105676006	Other					500108	南岸区	023-62752557;13883196717
Tea Garden	106.639212562133	29.4906105676006	Other					500108	南岸区	023-62752557;13883196717
Tea Garden	106.639212562133	29.4906105676006	Other					500108	南岸区	023-61966868
Tea Garden	106.639212562133	29.4906105676006	Other					500108	南岸区	023-61966868
Tea Garden	106.639212562133	29.4906105676006	Other					500108	南岸区	17353106520
Tea Garden	106.639212562133	29.4906105676006	Other					500108	南岸区	17353106520
Tea Garden	106.639212562133	29.4906105676006	Other					500108	南岸区
Tea Garden	106.639212562133	29.4906105676006	Other					500108	南岸区
Tea Garden	106.639212562133	29.4906105676006	Other					500108	南岸区	023-62538619;18523888788
Tea Garden	106.639212562133	29.4906105676006	Other					500108	南岸区	023-62538619;18523888788
Tea Garden	106.639212562133	29.4906105676006	Other					500108	南岸区	13983625437
Tea Garden	106.639212562133	29.4906105676006	Other					500108	南岸区	13983625437
Tea Garden	106.639212562133	29.4906105676006	Other					500108	南岸区	13637862998
Tea Garden	106.639212562133	29.4906105676006	Other					500108	南岸区	13637862998
Tea Garden	106.639212562133	29.4906105676006	Other					500108	南岸区	13452802753
Tea Garden	106.639212562133	29.4906105676006	Other					500108	南岸区	13452802753
Tea Garden	106.639212562133	29.4906105676006	Other					500108	南岸区
Tea Garden	106.639212562133	29.4906105676006	Other					500108	南岸区
Tea Garden	106.639212562133	29.4906105676006	Other					500108	南岸区	023-62796863;18996260220
Tea Garden	106.639212562133	29.4906105676006	Other					500108	南岸区	023-62796863;18996260220
Tea Garden	106.639212562133	29.4906105676006	Other					500108	南岸区	18725802508
Tea Garden	106.639212562133	29.4906105676006	Other					500108	南岸区	18725802508
Tea Garden	106.639212562133	29.4906105676006	Other					500108	南岸区	13708305165
Tea Garden	106.639212562133	29.4906105676006	Other					500108	南岸区	13708305165
Tea Garden	106.639212562133	29.4906105676006	Other					500108	南岸区
Tea Garden	106.639212562133	29.4906105676006	Other					500108	南岸区
Tea Garden	106.639212562133	29.4906105676006	Other					500108	南岸区	13321898801
Tea Garden	106.639212562133	29.4906105676006	Other					500108	南岸区	13321898801
Tea Garden	106.639212562133	29.4906105676006	Other					500108	南岸区	13696456223
Tea Garden	106.639212562133	29.4906105676006	Other					500108	南岸区	13696456223
Tea Garden	106.639212562133	29.4906105676006	Other					500108	南岸区
Tea Garden	106.639212562133	29.4906105676006	Other					500108	南岸区
Tea Garden	106.639212562133	29.4906105676006	Other					500108	南岸区	15340524390
Tea Garden	106.639212562133	29.4906105676006	Other					500108	南岸区	15340524390
Tea Garden	106.639212562133	29.4906105676006	Other					500108	南岸区	13635459021
Tea Garden	106.639212562133	29.4906105676006	Other					500108	南岸区	13635459021
Tea Garden	106.639212562133	29.4906105676006	Other					500108	南岸区	13983787989
Tea Garden	106.639212562133	29.4906105676006	Other					500108	南岸区	13983787989
Tea Garden	106.639212562133	29.4906105676006	Other					500108	南岸区
Tea Garden	106.639212562133	29.4906105676006	Other					500108	南岸区
Tea Garden	106.639212562133	29.4906105676006	Other					500108	南岸区	15923537183
Tea Garden	106.639212562133	29.4906105676006	Other					500108	南岸区	15923537183
Tea Garden	106.639212562133	29.4906105676006	Other					500108	南岸区	023-62984188
Tea Garden	106.639212562133	29.4906105676006	Other					500108	南岸区	023-62984188
Tea Garden	106.639212562133	29.4906105676006	Other					500108	南岸区
Tea Garden	106.639212562133	29.4906105676006	Other					500108	南岸区
Tea Garden	106.639212562133	29.4906105676006	Other					500108	南岸区	18983267126
Tea Garden	106.639212562133	29.4906105676006	Other					500108	南岸区	18983267126
Tea Garden	106.639212562133	29.4906105676006	Other					500108	南岸区
Tea Garden	106.639212562133	29.4906105676006	Other					500108	南岸区
Tea Garden	106.639212562133	29.4906105676006	Other					500108	南岸区	13983197021
Tea Garden	106.639212562133	29.4906105676006	Other					500108	南岸区	13983197021
Tea Garden	106.639212562133	29.4906105676006	Other					500108	南岸区	13677610418;023-62923616;17723155373
Tea Garden	106.639212562133	29.4906105676006	Other					500108	南岸区	13677610418;023-62923616;17723155373
Tea Garden	106.639212562133	29.4906105676006	Other					500108	南岸区
Tea Garden	106.639212562133	29.4906105676006	Other					500108	南岸区
Tea Garden	106.639212562133	29.4906105676006	Other					500108	南岸区	13708317528
Tea Garden	106.639212562133	29.4906105676006	Other					500108	南岸区	13708317528
Tea Garden	106.639212562133	29.4906105676006	Other					500108	南岸区	15310670088
Tea Garden	106.639212562133	29.4906105676006	Other					500108	南岸区	15310670088
Tea Garden	106.639212562133	29.4906105676006	Other					500108	南岸区	13321898801
Tea Garden	106.639212562133	29.4906105676006	Other					500108	南岸区	13321898801
Tea Garden	106.639212562133	29.4906105676006	Other					500108	南岸区	13668083635
Tea Garden	106.639212562133	29.4906105676006	Other					500108	南岸区	13668083635
Chongqing East railway station	106.664059694553	29.489521003956	Other					500108	南岸区	13983062139
Chongqing East railway station	106.664059694553	29.489521003956	Other					500108	南岸区	13983062139
Tea Garden	106.639212562133	29.4906105676006	Other					500108	南岸区
Tea Garden	106.639212562133	29.4906105676006	Other					500108	南岸区
Tea Garden	106.639212562133	29.4906105676006	Other					500108	南岸区	15111856882;18223233564
Tea Garden	106.639212562133	29.4906105676006	Other					500108	南岸区	15111856882;18223233564
Tea Garden	106.639212562133	29.4906105676006	Other					500108	南岸区	023-62601325
Tea Garden	106.639212562133	29.4906105676006	Other					500108	南岸区	023-62601325
Tea Garden	106.639212562133	29.4906105676006	Other					500108	南岸区
Tea Garden	106.639212562133	29.4906105676006	Other					500108	南岸区
Tea Garden	106.639212562133	29.4906105676006	Other					500108	南岸区
Tea Garden	106.639212562133	29.4906105676006	Other					500108	南岸区
Tea Garden	106.639212562133	29.4906105676006	Other					500108	南岸区	13368154256
Tea Garden	106.639212562133	29.4906105676006	Other					500108	南岸区	13368154256
Tea Garden	106.639212562133	29.4906105676006	Other					500108	南岸区	15923212465
Tea Garden	106.639212562133	29.4906105676006	Other					500108	南岸区	15923212465
Chongqing East railway station	106.664059694553	29.489521003956	Other					500108	南岸区
Chongqing East railway station	106.664059694553	29.489521003956	Other					500108	南岸区
Tea Garden	106.639212562133	29.4906105676006	Other					500108	南岸区	023-62956119;17783432829
Tea Garden	106.639212562133	29.4906105676006	Other					500108	南岸区	023-62956119;17783432829
Tea Garden	106.639212562133	29.4906105676006	Other					500108	南岸区	15909348973;13983128626
Tea Garden	106.639212562133	29.4906105676006	Other					500108	南岸区	15909348973;13983128626
Tea Garden	106.639212562133	29.4906105676006	Other					500108	南岸区
Tea Garden	106.639212562133	29.4906105676006	Other					500108	南岸区
Chongqing East railway station	106.664059694553	29.489521003956	Other					500108	南岸区	13527577634
Chongqing East railway station	106.664059694553	29.489521003956	Other					500108	南岸区	13527577634
Tea Garden	106.639212562133	29.4906105676006	Other					500108	南岸区
Tea Garden	106.639212562133	29.4906105676006	Other					500108	南岸区
Tea Garden	106.639212562133	29.4906105676006	Other					500108	南岸区
Tea Garden	106.639212562133	29.4906105676006	Other					500108	南岸区
Tea Garden	106.639212562133	29.4906105676006	Other					500108	南岸区	18223805760;17764813623
Tea Garden	106.639212562133	29.4906105676006	Other					500108	南岸区	18223805760;17764813623
Tea Garden	106.639212562133	29.4906105676006	Other					500108	南岸区
Tea Garden	106.639212562133	29.4906105676006	Other					500108	南岸区
Tea Garden	106.639212562133	29.4906105676006	Other					500108	南岸区	023-62626098
Tea Garden	106.639212562133	29.4906105676006	Other					500108	南岸区	023-62626098
Chongqing East railway station	106.664059694553	29.489521003956	Other					500108	南岸区
Chongqing East railway station	106.664059694553	29.489521003956	Other					500108	南岸区
Tea Garden	106.639212562133	29.4906105676006	Other					500108	南岸区	15730745401
Tea Garden	106.639212562133	29.4906105676006	Other					500108	南岸区	15730745401
Tea Garden	106.639212562133	29.4906105676006	Other					500108	南岸区	18084052009
Tea Garden	106.639212562133	29.4906105676006	Other					500108	南岸区	18084052009
Tea Garden	106.639212562133	29.4906105676006	Other					500108	南岸区	13996151197
Tea Garden	106.639212562133	29.4906105676006	Other					500108	南岸区	13996151197
Tea Garden	106.639212562133	29.4906105676006	Other					500108	南岸区	023-61302111
Tea Garden	106.639212562133	29.4906105676006	Other					500108	南岸区	023-61302111
Chongqing East railway station	106.664059694553	29.489521003956	Other					500108	南岸区
Chongqing East railway station	106.664059694553	29.489521003956	Other					500108	南岸区
Chongqing East railway station	106.664059694553	29.489521003956	Other					500108	南岸区
Chongqing East railway station	106.664059694553	29.489521003956	Other					500108	南岸区
Tea Garden	106.639212562133	29.4906105676006	Other					500108	南岸区	15310617182
Tea Garden	106.639212562133	29.4906105676006	Other					500108	南岸区	15310617182
Tea Garden	106.639212562133	29.4906105676006	Other					500108	南岸区	18523532653
Tea Garden	106.639212562133	29.4906105676006	Other					500108	南岸区	18523532653
Tea Garden	106.639212562133	29.4906105676006	Other					500108	南岸区	15559555339
Tea Garden	106.639212562133	29.4906105676006	Other					500108	南岸区	15559555339
Tea Garden	106.639212562133	29.4906105676006	Other					500108	南岸区	15909334831
Tea Garden	106.639212562133	29.4906105676006	Other					500108	南岸区	15909334831
Tea Garden	106.639212562133	29.4906105676006	Other					500108	南岸区
Tea Garden	106.639212562133	29.4906105676006	Other					500108	南岸区
Tea Garden	106.639212562133	29.4906105676006	Other					500108	南岸区	17623357187
Tea Garden	106.639212562133	29.4906105676006	Other					500108	南岸区	17623357187
Chongqing East railway station	106.664059694553	29.489521003956	Other					500108	南岸区
Chongqing East railway station	106.664059694553	29.489521003956	Other					500108	南岸区
Chongqing East railway station	106.664059694553	29.489521003956	Other					500108	南岸区
Chongqing East railway station	106.664059694553	29.489521003956	Other					500108	南岸区
Tea Garden	106.639212562133	29.4906105676006	Other					500108	南岸区	18523445367
Tea Garden	106.639212562133	29.4906105676006	Other					500108	南岸区	18523445367
Tea Garden	106.639212562133	29.4906105676006	Other					500108	南岸区	18875018736
Tea Garden	106.639212562133	29.4906105676006	Other					500108	南岸区	18875018736
Tea Garden	106.639212562133	29.4906105676006	Other					500108	南岸区
Tea Garden	106.639212562133	29.4906105676006	Other					500108	南岸区
Tea Garden	106.639212562133	29.4906105676006	Other					500108	南岸区	023-62818851;18223472761
Tea Garden	106.639212562133	29.4906105676006	Other					500108	南岸区	023-62818851;18223472761
Tea Garden	106.639212562133	29.4906105676006	Other					500108	南岸区	18983784608
Tea Garden	106.639212562133	29.4906105676006	Other					500108	南岸区	18983784608
Tea Garden	106.639212562133	29.4906105676006	Other					500108	南岸区
Tea Garden	106.639212562133	29.4906105676006	Other					500108	南岸区
Tea Garden	106.639212562133	29.4906105676006	Other					500108	南岸区
Tea Garden	106.639212562133	29.4906105676006	Other					500108	南岸区
Tea Garden	106.639212562133	29.4906105676006	Other					500108	南岸区	17784753941
Tea Garden	106.639212562133	29.4906105676006	Other					500108	南岸区	17784753941
Tea Garden	106.639212562133	29.4906105676006	Other					500108	南岸区
Tea Garden	106.639212562133	29.4906105676006	Other					500108	南岸区
Tea Garden	106.639212562133	29.4906105676006	Other					500108	南岸区
Tea Garden	106.639212562133	29.4906105676006	Other					500108	南岸区
Tea Garden	106.639212562133	29.4906105676006	Other					500108	南岸区
Tea Garden	106.639212562133	29.4906105676006	Other					500108	南岸区
Tea Garden	106.639212562133	29.4906105676006	Other					500108	南岸区
Tea Garden	106.639212562133	29.4906105676006	Other					500108	南岸区
Tea Garden	106.639212562133	29.4906105676006	Other					500108	南岸区
Tea Garden	106.639212562133	29.4906105676006	Other					500108	南岸区
Tea Garden	106.639212562133	29.4906105676006	Other					500108	南岸区
Tea Garden	106.639212562133	29.4906105676006	Other					500108	南岸区
Tea Garden	106.639212562133	29.4906105676006	Other					500108	南岸区	13628474509
Tea Garden	106.639212562133	29.4906105676006	Other					500108	南岸区	13628474509
Tea Garden	106.639212562133	29.4906105676006	Other					500108	南岸区
Tea Garden	106.639212562133	29.4906105676006	Other					500108	南岸区
Tea Garden	106.639212562133	29.4906105676006	Other					500108	南岸区	18398515631
Tea Garden	106.639212562133	29.4906105676006	Other					500108	南岸区	18398515631
Tea Garden	106.639212562133	29.4906105676006	Other					500108	南岸区	13594666855
Tea Garden	106.639212562133	29.4906105676006	Other					500108	南岸区	13594666855
Huayan Temple	106.441647563567	29.4965290425619	Other					500107	九龙坡区	023-65218529
Huayan Temple	106.441647563567	29.4965290425619	Other					500107	九龙坡区	023-65218529
Tea Garden	106.639212562133	29.4906105676006	Other					500108	南岸区	18716612396;13452171706
Tea Garden	106.639212562133	29.4906105676006	Other					500108	南岸区	18716612396;13452171706
Tea Garden	106.639212562133	29.4906105676006	Other					500108	南岸区	17774938840
Tea Garden	106.639212562133	29.4906105676006	Other					500108	南岸区	17774938840
Huayan Temple	106.441647563567	29.4965290425619	Other					500107	九龙坡区
Huayan Temple	106.441647563567	29.4965290425619	Other					500107	九龙坡区
Tea Garden	106.639212562133	29.4906105676006	Other					500108	南岸区	13330268839
Tea Garden	106.639212562133	29.4906105676006	Other					500108	南岸区	13330268839
Tea Garden	106.639212562133	29.4906105676006	Other					500108	南岸区	023-62793420;18602389828
Tea Garden	106.639212562133	29.4906105676006	Other					500108	南岸区	023-62793420;18602389828
Tea Garden	106.639212562133	29.4906105676006	Other					500108	南岸区	023-62888026;17783693136
Tea Garden	106.639212562133	29.4906105676006	Other					500108	南岸区	023-62888026;17783693136
Tea Garden	106.639212562133	29.4906105676006	Other					500108	南岸区	13527317211
Tea Garden	106.639212562133	29.4906105676006	Other					500108	南岸区	13527317211
Huayan Temple	106.441647563567	29.4965290425619	Other					500107	九龙坡区
Huayan Temple	106.441647563567	29.4965290425619	Other					500107	九龙坡区
Tea Garden	106.639212562133	29.4906105676006	Other					500108	南岸区	13677688461
Tea Garden	106.639212562133	29.4906105676006	Other					500108	南岸区	13677688461
Huayan Temple	106.441647563567	29.4965290425619	Other					500107	九龙坡区	023-65074337
Huayan Temple	106.441647563567	29.4965290425619	Other					500107	九龙坡区	023-65074337
Huayan Temple	106.441647563567	29.4965290425619	Other					500107	九龙坡区	15808098839
Huayan Temple	106.441647563567	29.4965290425619	Other					500107	九龙坡区	15808098839
Huayan Temple	106.441647563567	29.4965290425619	Other					500107	九龙坡区
Huayan Temple	106.441647563567	29.4965290425619	Other					500107	九龙坡区
Huayan Temple	106.441647563567	29.4965290425619	Other					500107	九龙坡区	18983203913
Huayan Temple	106.441647563567	29.4965290425619	Other					500107	九龙坡区	18983203913
Huayan Temple	106.441647563567	29.4965290425619	Other					500107	九龙坡区	13500377363;13500377122
Huayan Temple	106.441647563567	29.4965290425619	Other					500107	九龙坡区	13500377363;13500377122
Huayan Temple	106.441647563567	29.4965290425619	Other					500107	九龙坡区	023-68508919
Huayan Temple	106.441647563567	29.4965290425619	Other					500107	九龙坡区	023-68508919
Hua Long	106.449118407109	29.4982618540772	Other					500107	九龙坡区	18623180576
Hua Long	106.449118407109	29.4982618540772	Other					500107	九龙坡区	18623180576
Tea Garden	106.639212562133	29.4906105676006	Other					500108	南岸区
Tea Garden	106.639212562133	29.4906105676006	Other					500108	南岸区
Huayan Temple	106.441647563567	29.4965290425619	Other					500107	九龙坡区	13364067318
Huayan Temple	106.441647563567	29.4965290425619	Other					500107	九龙坡区	13364067318
Huayan Temple	106.441647563567	29.4965290425619	Other					500107	九龙坡区	13865236688
Huayan Temple	106.441647563567	29.4965290425619	Other					500107	九龙坡区	13865236688
Huayan Temple	106.441647563567	29.4965290425619	Other					500107	九龙坡区
Huayan Temple	106.441647563567	29.4965290425619	Other					500107	九龙坡区
Huayan Temple	106.441647563567	29.4965290425619	Other					500107	九龙坡区	13996149193;15922511729
Huayan Temple	106.441647563567	29.4965290425619	Other					500107	九龙坡区	13996149193;15922511729
Hua Long	106.449118407109	29.4982618540772	Other					500107	九龙坡区	13627636380
Hua Long	106.449118407109	29.4982618540772	Other					500107	九龙坡区	13627636380
Tea Garden	106.639212562133	29.4906105676006	Other					500108	南岸区	023-62396969
Tea Garden	106.639212562133	29.4906105676006	Other					500108	南岸区	023-62396969
Hua Long	106.449118407109	29.4982618540772	Other					500107	九龙坡区	13983182558
Hua Long	106.449118407109	29.4982618540772	Other					500107	九龙坡区	13983182558
Huayan Temple	106.441647563567	29.4965290425619	Other					500107	九龙坡区	15736288362;18696533325
Huayan Temple	106.441647563567	29.4965290425619	Other					500107	九龙坡区	15736288362;18696533325
Hua Long	106.449118407109	29.4982618540772	Other					500107	九龙坡区	18716659340
Hua Long	106.449118407109	29.4982618540772	Other					500107	九龙坡区	18716659340
Huayan Temple	106.441647563567	29.4965290425619	Other					500107	九龙坡区	17726689534
Huayan Temple	106.441647563567	29.4965290425619	Other					500107	九龙坡区	17726689534
Huayan Temple	106.441647563567	29.4965290425619	Other					500107	九龙坡区
Huayan Temple	106.441647563567	29.4965290425619	Other					500107	九龙坡区
Huayan Temple	106.441647563567	29.4965290425619	Other					500107	九龙坡区	13224014195
Huayan Temple	106.441647563567	29.4965290425619	Other					500107	九龙坡区	13224014195
Hua Long	106.449118407109	29.4982618540772	Other					500107	九龙坡区	15922586301
Hua Long	106.449118407109	29.4982618540772	Other					500107	九龙坡区	15922586301
Hua Long	106.449118407109	29.4982618540772	Other					500107	九龙坡区	13983706595
Hua Long	106.449118407109	29.4982618540772	Other					500107	九龙坡区	13983706595
Huayan Temple	106.441647563567	29.4965290425619	Other					500107	九龙坡区	15523339291
Huayan Temple	106.441647563567	29.4965290425619	Other					500107	九龙坡区	15523339291
Huayan Temple	106.441647563567	29.4965290425619	Other					500107	九龙坡区	18323094832
Huayan Temple	106.441647563567	29.4965290425619	Other					500107	九龙坡区	18323094832
Huayan Temple	106.441647563567	29.4965290425619	Other					500107	九龙坡区	15023565288
Huayan Temple	106.441647563567	29.4965290425619	Other					500107	九龙坡区	15023565288
Hua Long	106.449118407109	29.4982618540772	Other					500107	九龙坡区
Hua Long	106.449118407109	29.4982618540772	Other					500107	九龙坡区
Huayan Temple	106.441647563567	29.4965290425619	Other					500107	九龙坡区	15723282297;13002331030
Huayan Temple	106.441647563567	29.4965290425619	Other					500107	九龙坡区	15723282297;13002331030
Hua Long	106.449118407109	29.4982618540772	Other					500107	九龙坡区	023-86101818
Hua Long	106.449118407109	29.4982618540772	Other					500107	九龙坡区	023-86101818
Hua Long	106.449118407109	29.4982618540772	Other					500107	九龙坡区	15922597589
Hua Long	106.449118407109	29.4982618540772	Other					500107	九龙坡区	15922597589
Hua Long	106.449118407109	29.4982618540772	Other					500107	九龙坡区	19923945975
Hua Long	106.449118407109	29.4982618540772	Other					500107	九龙坡区	19923945975
Huayan Temple	106.441647563567	29.4965290425619	Other					500107	九龙坡区
Huayan Temple	106.441647563567	29.4965290425619	Other					500107	九龙坡区
Hua Long	106.449118407109	29.4982618540772	Other					500107	九龙坡区	15213348693
Hua Long	106.449118407109	29.4982618540772	Other					500107	九龙坡区	15213348693
Hua Long	106.449118407109	29.4982618540772	Other					500107	九龙坡区
Hua Long	106.449118407109	29.4982618540772	Other					500107	九龙坡区
Hua Long	106.449118407109	29.4982618540772	Other					500107	九龙坡区	15320316385
Hua Long	106.449118407109	29.4982618540772	Other					500107	九龙坡区	15320316385
Hua Long	106.449118407109	29.4982618540772	Other					500107	九龙坡区
Hua Long	106.449118407109	29.4982618540772	Other					500107	九龙坡区
Huayan Temple	106.441647563567	29.4965290425619	Other					500107	九龙坡区	15084473857
Huayan Temple	106.441647563567	29.4965290425619	Other					500107	九龙坡区	15084473857
Huayan Temple	106.441647563567	29.4965290425619	Other					500106	Shapingba区	18523187963
Huayan Temple	106.441647563567	29.4965290425619	Other					500106	Shapingba区	18523187963
Huayan Temple	106.441647563567	29.4965290425619	Other					500107	九龙坡区
Huayan Temple	106.441647563567	29.4965290425619	Other					500107	九龙坡区
Hua Long	106.449118407109	29.4982618540772	Other					500107	九龙坡区	18580518842
Hua Long	106.449118407109	29.4982618540772	Other					500107	九龙坡区	18580518842
Hua Long	106.449118407109	29.4982618540772	Other					500107	九龙坡区	15215082876
Hua Long	106.449118407109	29.4982618540772	Other					500107	九龙坡区	15215082876
Huayan Temple	106.441647563567	29.4965290425619	Other					500106	Shapingba区
Huayan Temple	106.441647563567	29.4965290425619	Other					500106	Shapingba区
Huayan Temple	106.441647563567	29.4965290425619	Other					500106	Shapingba区
Huayan Temple	106.441647563567	29.4965290425619	Other					500106	Shapingba区
Huayan Temple	106.441647563567	29.4965290425619	Other					500106	Shapingba区	18725945600
Huayan Temple	106.441647563567	29.4965290425619	Other					500106	Shapingba区	18725945600
Huayan Temple	106.441647563567	29.4965290425619	Other					500106	Shapingba区
Huayan Temple	106.441647563567	29.4965290425619	Other					500106	Shapingba区
Huayan Temple	106.441647563567	29.4965290425619	Other					500106	Shapingba区
Huayan Temple	106.441647563567	29.4965290425619	Other					500106	Shapingba区
Huayan Temple	106.441647563567	29.4965290425619	Other					500106	Shapingba区	15025309144
Huayan Temple	106.441647563567	29.4965290425619	Other					500106	Shapingba区	15025309144
Hua Long	106.449118407109	29.4982618540772	Other					500107	九龙坡区
Hua Long	106.449118407109	29.4982618540772	Other					500107	九龙坡区
Hua Long	106.449118407109	29.4982618540772	Other					500107	九龙坡区	15922597589
Hua Long	106.449118407109	29.4982618540772	Other					500107	九龙坡区	15922597589
Hua Long	106.449118407109	29.4982618540772	Other					500107	九龙坡区	18323294099
Hua Long	106.449118407109	29.4982618540772	Other					500107	九龙坡区	18323294099
Hua Long	106.449118407109	29.4982618540772	Other					500107	九龙坡区	18580066038
Hua Long	106.449118407109	29.4982618540772	Other					500107	九龙坡区	18580066038
Hua Long	106.449118407109	29.4982618540772	Other					500107	九龙坡区	13883828991
Hua Long	106.449118407109	29.4982618540772	Other					500107	九龙坡区	13883828991
Hua Long	106.449118407109	29.4982618540772	Other					500107	九龙坡区	18523503627
Hua Long	106.449118407109	29.4982618540772	Other					500107	九龙坡区	18523503627
Hua Long	106.449118407109	29.4982618540772	Other					500107	九龙坡区
Hua Long	106.449118407109	29.4982618540772	Other					500107	九龙坡区
Hua Long	106.449118407109	29.4982618540772	Other					500107	九龙坡区	13389640656
Hua Long	106.449118407109	29.4982618540772	Other					500107	九龙坡区	13389640656
Hua Long	106.449118407109	29.4982618540772	Other					500107	九龙坡区	15086849522
Hua Long	106.449118407109	29.4982618540772	Other					500107	九龙坡区	15086849522
Hua Long	106.449118407109	29.4982618540772	Other					500107	九龙坡区	13388989086
Hua Long	106.449118407109	29.4982618540772	Other					500107	九龙坡区	13388989086
Hua Long	106.449118407109	29.4982618540772	Other					500107	九龙坡区	13996820229
Hua Long	106.449118407109	29.4982618540772	Other					500107	九龙坡区	13996820229
Hua Long	106.449118407109	29.4982618540772	Other					500107	九龙坡区	13996858576
Hua Long	106.449118407109	29.4982618540772	Other					500107	九龙坡区	13996858576
Hua Long	106.449118407109	29.4982618540772	Other					500107	九龙坡区	18302308183
Hua Long	106.449118407109	29.4982618540772	Other					500107	九龙坡区	18302308183
Hua Long	106.449118407109	29.4982618540772	Other					500107	九龙坡区	13637870301
Hua Long	106.449118407109	29.4982618540772	Other					500107	九龙坡区	13637870301
Hua Long	106.449118407109	29.4982618540772	Other					500107	九龙坡区
Hua Long	106.449118407109	29.4982618540772	Other					500107	九龙坡区
Hua Long	106.449118407109	29.4982618540772	Other					500107	九龙坡区	13896068385
Hua Long	106.449118407109	29.4982618540772	Other					500107	九龙坡区	13896068385
Hua Long	106.449118407109	29.4982618540772	Other					500107	九龙坡区	18523178572
Hua Long	106.449118407109	29.4982618540772	Other					500107	九龙坡区	18523178572
Hua Long	106.449118407109	29.4982618540772	Other					500107	九龙坡区
Hua Long	106.449118407109	29.4982618540772	Other					500107	九龙坡区
Hua Long	106.449118407109	29.4982618540772	Other					500107	九龙坡区	13036310018
Hua Long	106.449118407109	29.4982618540772	Other					500107	九龙坡区	13036310018
Hua Long	106.449118407109	29.4982618540772	Other					500107	九龙坡区	13036310018
Hua Long	106.449118407109	29.4982618540772	Other					500107	九龙坡区	13036310018
Hua Long	106.449118407109	29.4982618540772	Other					500107	九龙坡区
Hua Long	106.449118407109	29.4982618540772	Other					500107	九龙坡区
Hua Long	106.449118407109	29.4982618540772	Other					500107	九龙坡区
Hua Long	106.449118407109	29.4982618540772	Other					500107	九龙坡区
Hua Long	106.449118407109	29.4982618540772	Other					500107	九龙坡区	023-81680826;13594019740
Hua Long	106.449118407109	29.4982618540772	Other					500107	九龙坡区	023-81680826;13594019740
Hua Long	106.449118407109	29.4982618540772	Other					500107	九龙坡区	13908375569;023-66735198
Hua Long	106.449118407109	29.4982618540772	Other					500107	九龙坡区	13908375569;023-66735198
Hua Long	106.449118407109	29.4982618540772	Other					500107	九龙坡区	023-41662663;18883747799
Hua Long	106.449118407109	29.4982618540772	Other					500107	九龙坡区	023-41662663;18883747799
Hua Long	106.449118407109	29.4982618540772	Other					500107	九龙坡区	15310904938
Hua Long	106.449118407109	29.4982618540772	Other					500107	九龙坡区	15310904938
Hua Long	106.449118407109	29.4982618540772	Other					500107	九龙坡区	18323140570
Hua Long	106.449118407109	29.4982618540772	Other					500107	九龙坡区	18323140570
Hua Long	106.449118407109	29.4982618540772	Other					500107	九龙坡区	18183128973
Hua Long	106.449118407109	29.4982618540772	Other					500107	九龙坡区	18183128973
Hua Long	106.449118407109	29.4982618540772	Other					500107	九龙坡区	023-68037866
Hua Long	106.449118407109	29.4982618540772	Other					500107	九龙坡区	023-68037866
Hua Long	106.449118407109	29.4982618540772	Other					500107	九龙坡区	023-68855999
Hua Long	106.449118407109	29.4982618540772	Other					500107	九龙坡区	023-68855999
Hua Long	106.449118407109	29.4982618540772	Other					500107	九龙坡区
Hua Long	106.449118407109	29.4982618540772	Other					500107	九龙坡区
Chongqingxi Railway Station	106.435395634091	29.5027726530645	Other					500106	Shapingba区
Chongqingxi Railway Station	106.435335417769	29.5028076223397	Other					500106	Shapingba区
Chongqingxi Railway Station	106.435335417769	29.5028076223397	Other					500106	Shapingba区
Chongqingxi Railway Station	106.435395634091	29.5027726530645	Other					500106	Shapingba区
Chongqingxi Railway Station	106.435395634091	29.5027726530645	Other					500106	Shapingba区	13206115336
Huayan Temple	106.441647563567	29.4965290425619	Other					500106	Shapingba区	13206115336
Chongqingxi Railway Station	106.435335417769	29.5028076223397	Other					500106	Shapingba区	13206115336
Chongqingxi Railway Station	106.435335417769	29.5028076223397	Other					500106	Shapingba区	13206115336
Huayan Temple	106.441647563567	29.4965290425619	Other					500106	Shapingba区	13206115336
Chongqingxi Railway Station	106.435395634091	29.5027726530645	Other					500106	Shapingba区	13206115336
Chongqingxi Railway Station	106.435395634091	29.5027726530645	Other					500106	Shapingba区
Chongqingxi Railway Station	106.435335417769	29.5028076223397	Other					500106	Shapingba区
Chongqingxi Railway Station	106.435335417769	29.5028076223397	Other					500106	Shapingba区
Chongqingxi Railway Station	106.435395634091	29.5027726530645	Other					500106	Shapingba区
Hua Long	106.449118407109	29.4982618540772	Other					500107	九龙坡区
Hua Long	106.449118407109	29.4982618540772	Other					500107	九龙坡区
Chongqingxi Railway Station	106.435395634091	29.5027726530645	Other					500106	Shapingba区
Chongqingxi Railway Station	106.435335417769	29.5028076223397	Other					500106	Shapingba区
Chongqingxi Railway Station	106.435335417769	29.5028076223397	Other					500106	Shapingba区
Chongqingxi Railway Station	106.435395634091	29.5027726530645	Other					500106	Shapingba区
Chongqingxi Railway Station	106.435395634091	29.5027726530645	Other					500106	Shapingba区
Chongqingxi Railway Station	106.435335417769	29.5028076223397	Other					500106	Shapingba区
Chongqingxi Railway Station	106.435335417769	29.5028076223397	Other					500106	Shapingba区
Chongqingxi Railway Station	106.435395634091	29.5027726530645	Other					500106	Shapingba区
Chongqingxi Railway Station	106.435395634091	29.5027726530645	Other					500106	Shapingba区
Chongqingxi Railway Station	106.435335417769	29.5028076223397	Other					500106	Shapingba区
Chongqingxi Railway Station	106.435335417769	29.5028076223397	Other					500106	Shapingba区
Chongqingxi Railway Station	106.435395634091	29.5027726530645	Other					500106	Shapingba区
Chongqingxi Railway Station	106.435395634091	29.5027726530645	Other					500106	Shapingba区
Chongqingxi Railway Station	106.435335417769	29.5028076223397	Other					500106	Shapingba区
Chongqingxi Railway Station	106.435335417769	29.5028076223397	Other					500106	Shapingba区
Chongqingxi Railway Station	106.435395634091	29.5027726530645	Other					500106	Shapingba区
Chongqingxi Railway Station	106.435395634091	29.5027726530645	Other					500106	Shapingba区
Chongqingxi Railway Station	106.435335417769	29.5028076223397	Other					500106	Shapingba区
Chongqingxi Railway Station	106.435335417769	29.5028076223397	Other					500106	Shapingba区
Chongqingxi Railway Station	106.435395634091	29.5027726530645	Other					500106	Shapingba区
Chongqingxi Railway Station	106.435395634091	29.5027726530645	Other					500106	Shapingba区	023-65656292
Chongqingxi Railway Station	106.435335417769	29.5028076223397	Other					500106	Shapingba区	023-65656292
Chongqingxi Railway Station	106.435335417769	29.5028076223397	Other					500106	Shapingba区	023-65656292
Chongqingxi Railway Station	106.435395634091	29.5027726530645	Other					500106	Shapingba区	023-65656292
Chongqingxi Railway Station	106.435395634091	29.5027726530645	Other					500106	Shapingba区	023-65506336
Chongqingxi Railway Station	106.435335417769	29.5028076223397	Other					500106	Shapingba区	023-65506336
Chongqingxi Railway Station	106.435335417769	29.5028076223397	Other					500106	Shapingba区	023-65506336
Chongqingxi Railway Station	106.435395634091	29.5027726530645	Other					500106	Shapingba区	023-65506336
Chongqingxi Railway Station	106.435395634091	29.5027726530645	Other					500106	Shapingba区	023-65506337
Chongqingxi Railway Station	106.435335417769	29.5028076223397	Other					500106	Shapingba区	023-65506337
Chongqingxi Railway Station	106.435335417769	29.5028076223397	Other					500106	Shapingba区	023-65506337
Chongqingxi Railway Station	106.435395634091	29.5027726530645	Other					500106	Shapingba区	023-65506337
Qijiawan	106.645765382154	29.5006777969144	Other					500108	南岸区	13628386460
Qijiawan	106.645765382154	29.5006777969144	Other					500108	南岸区	13628386460
Chongqingxi Railway Station	106.435395634091	29.5027726530645	Other					500106	Shapingba区
Chongqingxi Railway Station	106.435335417769	29.5028076223397	Other					500106	Shapingba区
Chongqingxi Railway Station	106.435335417769	29.5028076223397	Other					500106	Shapingba区
Chongqingxi Railway Station	106.435395634091	29.5027726530645	Other					500106	Shapingba区
Chongqingxi Railway Station	106.435395634091	29.5027726530645	Other					500106	Shapingba区	18166596838
Chongqingxi Railway Station	106.435335417769	29.5028076223397	Other					500106	Shapingba区	18166596838
Chongqingxi Railway Station	106.435335417769	29.5028076223397	Other					500106	Shapingba区	18166596838
Chongqingxi Railway Station	106.435395634091	29.5027726530645	Other					500106	Shapingba区	18166596838
Qijiawan	106.645765382154	29.5006777969144	Other					500108	南岸区
Qijiawan	106.645765382154	29.5006777969144	Other					500108	南岸区
Chongqingxi Railway Station	106.435395634091	29.5027726530645	Other					500106	Shapingba区	15823815668
Chongqingxi Railway Station	106.435335417769	29.5028076223397	Other					500106	Shapingba区	15823815668
Chongqingxi Railway Station	106.435335417769	29.5028076223397	Other					500106	Shapingba区	15823815668
Chongqingxi Railway Station	106.435395634091	29.5027726530645	Other					500106	Shapingba区	15823815668
Hua Long	106.449118407109	29.4982618540772	Other					500107	九龙坡区
Hua Long	106.449118407109	29.4982618540772	Other					500107	九龙坡区
Hua Long	106.449118407109	29.4982618540772	Other					500107	九龙坡区
Hua Long	106.449118407109	29.4982618540772	Other					500107	九龙坡区
Changsheng Old Street	106.658343099505	29.5065927465043	Other					500108	南岸区
Changsheng Old Street	106.658343099505	29.5065927465043	Other					500108	南岸区
Changsheng Old Street	106.658343099505	29.5065927465043	Other					500108	南岸区
Changsheng Old Street	106.658343099505	29.5065927465043	Other					500108	南岸区
Changsheng Old Street	106.658343099505	29.5065927465043	Other					500108	南岸区
Changsheng Old Street	106.658343099505	29.5065927465043	Other					500108	南岸区
Changsheng Old Street	106.658343099505	29.5065927465043	Other					500108	南岸区	13618302301
Changsheng Old Street	106.658343099505	29.5065927465043	Other					500108	南岸区	13618302301
Changsheng Old Street	106.658343099505	29.5065927465043	Other					500108	南岸区	18702335940
Changsheng Old Street	106.658343099505	29.5065927465043	Other					500108	南岸区	18702335940
Changsheng Old Street	106.658343099505	29.5065927465043	Other					500108	南岸区	18856500531
Changsheng Old Street	106.658343099505	29.5065927465043	Other					500108	南岸区	18856500531
Changsheng Old Street	106.658343099505	29.5065927465043	Other					500108	南岸区	15123243674
Changsheng Old Street	106.658343099505	29.5065927465043	Other					500108	南岸区	15123243674
Changsheng Old Street	106.658343099505	29.5065927465043	Other					500108	南岸区	17623119555
Changsheng Old Street	106.658343099505	29.5065927465043	Other					500108	南岸区	17623119555
Changsheng Old Street	106.658343099505	29.5065927465043	Other					500108	南岸区
Changsheng Old Street	106.658343099505	29.5065927465043	Other					500108	南岸区
Changsheng Old Street	106.658343099505	29.5065927465043	Other					500108	南岸区	17815008394
Changsheng Old Street	106.658343099505	29.5065927465043	Other					500108	南岸区	17815008394
Changsheng Old Street	106.658343099505	29.5065927465043	Other					500108	南岸区	17623646464
Changsheng Old Street	106.658343099505	29.5065927465043	Other					500108	南岸区	17623646464
Changsheng Old Street	106.658343099505	29.5065927465043	Other					500108	南岸区	19936067807
Changsheng Old Street	106.658343099505	29.5065927465043	Other					500108	南岸区	19936067807
Changsheng Old Street	106.658343099505	29.5065927465043	Other					500108	南岸区	19946884384
Changsheng Old Street	106.658343099505	29.5065927465043	Other					500108	南岸区	19946884384
Chongqingxi Railway Station	106.435395634091	29.5027726530645	Other					500106	Shapingba区	13638355368
Chongqingxi Railway Station	106.435335417769	29.5028076223397	Other					500106	Shapingba区	13638355368
Chongqingxi Railway Station	106.435335417769	29.5028076223397	Other					500106	Shapingba区	13638355368
Chongqingxi Railway Station	106.435395634091	29.5027726530645	Other					500106	Shapingba区	13638355368
Changsheng Old Street	106.658343099505	29.5065927465043	Other					500108	南岸区
Changsheng Old Street	106.658343099505	29.5065927465043	Other					500108	南岸区
Changsheng Old Street	106.658343099505	29.5065927465043	Other					500108	南岸区	18315133328
Changsheng Old Street	106.658343099505	29.5065927465043	Other					500108	南岸区	18315133328
Changsheng Old Street	106.658343099505	29.5065927465043	Other					500108	南岸区	18315133328
Changsheng Old Street	106.658343099505	29.5065927465043	Other					500108	南岸区	18315133328
Chongqingxi Railway Station	106.435395634091	29.5027726530645	Other					500106	Shapingba区	13640574917
Chongqingxi Railway Station	106.435335417769	29.5028076223397	Other					500106	Shapingba区	13640574917
Chongqingxi Railway Station	106.435335417769	29.5028076223397	Other					500106	Shapingba区	13640574917
Chongqingxi Railway Station	106.435395634091	29.5027726530645	Other					500106	Shapingba区	13640574917
Changsheng Old Street	106.658343099505	29.5065927465043	Other					500108	南岸区	17723150345
Changsheng Old Street	106.658343099505	29.5065927465043	Other					500108	南岸区	17723150345
Changsheng Old Street	106.658343099505	29.5065927465043	Other					500108	南岸区	15025315856
Changsheng Old Street	106.658343099505	29.5065927465043	Other					500108	南岸区	15025315856
Changsheng Old Street	106.658343099505	29.5065927465043	Other					500108	南岸区	15730495009
Changsheng Old Street	106.658343099505	29.5065927465043	Other					500108	南岸区	15730495009
Changsheng Old Street	106.658343099505	29.5065927465043	Other					500108	南岸区	18225074323
Changsheng Old Street	106.658343099505	29.5065927465043	Other					500108	南岸区	18225074323
Changsheng Old Street	106.658343099505	29.5065927465043	Other					500108	南岸区	13452420267
Changsheng Old Street	106.658343099505	29.5065927465043	Other					500108	南岸区	13452420267
Changsheng Old Street	106.658343099505	29.5065927465043	Other					500108	南岸区	15310351744
Changsheng Old Street	106.658343099505	29.5065927465043	Other					500108	南岸区	15310351744
Changsheng Old Street	106.658343099505	29.5065927465043	Other					500108	南岸区	15111862518
Changsheng Old Street	106.658343099505	29.5065927465043	Other					500108	南岸区	15111862518
Changsheng Old Street	106.658343099505	29.5065927465043	Other					500108	南岸区	17623796279
Changsheng Old Street	106.658343099505	29.5065927465043	Other					500108	南岸区	17623796279
Chongqingxi Railway Station	106.435395634091	29.5027726530645	Other					500106	Shapingba区
Chongqingxi Railway Station	106.435335417769	29.5028076223397	Other					500106	Shapingba区
Chongqingxi Railway Station	106.435335417769	29.5028076223397	Other					500106	Shapingba区
Chongqingxi Railway Station	106.435395634091	29.5027726530645	Other					500106	Shapingba区
Chongqingxi Railway Station	106.435395634091	29.5027726530645	Other					500106	Shapingba区
Chongqingxi Railway Station	106.435335417769	29.5028076223397	Other					500106	Shapingba区
Chongqingxi Railway Station	106.435335417769	29.5028076223397	Other					500106	Shapingba区
Chongqingxi Railway Station	106.435395634091	29.5027726530645	Other					500106	Shapingba区
Chongqingxi Railway Station	106.435395634091	29.5027726530645	Other					500106	Shapingba区	15923229115
Chongqingxi Railway Station	106.435335417769	29.5028076223397	Other					500106	Shapingba区	15923229115
Chongqingxi Railway Station	106.435335417769	29.5028076223397	Other					500106	Shapingba区	15923229115
Chongqingxi Railway Station	106.435395634091	29.5027726530645	Other					500106	Shapingba区	15923229115
Changsheng Old Street	106.658343099505	29.5065927465043	Other					500108	南岸区	13507584831;18523902513
Changsheng Old Street	106.658343099505	29.5065927465043	Other					500108	南岸区	13507584831;18523902513
Chongqingxi Railway Station	106.435395634091	29.5027726530645	Other					500106	Shapingba区	13594234273
Chongqingxi Railway Station	106.435335417769	29.5028076223397	Other					500106	Shapingba区	13594234273
Chongqingxi Railway Station	106.435335417769	29.5028076223397	Other					500106	Shapingba区	13594234273
Chongqingxi Railway Station	106.435395634091	29.5027726530645	Other					500106	Shapingba区	13594234273
Chongqingxi Railway Station	106.435395634091	29.5027726530645	Other					500106	Shapingba区	13983068204
Chongqingxi Railway Station	106.435335417769	29.5028076223397	Other					500106	Shapingba区	13983068204
Chongqingxi Railway Station	106.435335417769	29.5028076223397	Other					500106	Shapingba区	13983068204
Chongqingxi Railway Station	106.435395634091	29.5027726530645	Other					500106	Shapingba区	13983068204
Changsheng Old Street	106.658343099505	29.5065927465043	Other					500108	南岸区	18725741670
Changsheng Old Street	106.658343099505	29.5065927465043	Other					500108	南岸区	18725741670
Changsheng Old Street	106.658343099505	29.5065927465043	Other					500108	南岸区
Changsheng Old Street	106.658343099505	29.5065927465043	Other					500108	南岸区
Changsheng Old Street	106.658343099505	29.5065927465043	Other					500108	南岸区	18290464049
Changsheng Old Street	106.658343099505	29.5065927465043	Other					500108	南岸区	18290464049
Changsheng Old Street	106.658343099505	29.5065927465043	Other					500108	南岸区	19922365183
Changsheng Old Street	106.658343099505	29.5065927465043	Other					500108	南岸区	19922365183
Changsheng Old Street	106.658343099505	29.5065927465043	Other					500108	南岸区	13678426907;13452877523
Changsheng Old Street	106.658343099505	29.5065927465043	Other					500108	南岸区	13678426907;13452877523
Changsheng Old Street	106.658343099505	29.5065927465043	Other					500108	南岸区	13678426907;13452877523
Changsheng Old Street	106.658343099505	29.5065927465043	Other					500108	南岸区	13678426907;13452877523
Changsheng Old Street	106.658343099505	29.5065927465043	Other					500108	南岸区	13883639263
Changsheng Old Street	106.658343099505	29.5065927465043	Other					500108	南岸区	13883639263
Changsheng Old Street	106.658343099505	29.5065927465043	Other					500108	南岸区	15320500146
Changsheng Old Street	106.658343099505	29.5065927465043	Other					500108	南岸区	15320500146
Changsheng Old Street	106.658343099505	29.5065927465043	Other					500108	南岸区	18290320719;13340341339
Changsheng Old Street	106.658343099505	29.5065927465043	Other					500108	南岸区	18290320719;13340341339
Changsheng Old Street	106.658343099505	29.5065927465043	Other					500108	南岸区	13340244609
Changsheng Old Street	106.658343099505	29.5065927465043	Other					500108	南岸区	13340244609
Changsheng Old Street	106.658343099505	29.5065927465043	Other					500108	南岸区	17353106647
Changsheng Old Street	106.658343099505	29.5065927465043	Other					500108	南岸区	17353106647
Changsheng Old Street	106.658343099505	29.5065927465043	Other					500108	南岸区	15095931196
Changsheng Old Street	106.658343099505	29.5065927465043	Other					500108	南岸区	15095931196
Changsheng Old Street	106.658343099505	29.5065927465043	Other					500108	南岸区	13032337452
Changsheng Old Street	106.658343099505	29.5065927465043	Other					500108	南岸区	13032337452
Changsheng Old Street	106.658343099505	29.5065927465043	Other					500108	南岸区	13251420226
Changsheng Old Street	106.658343099505	29.5065927465043	Other					500108	南岸区	13251420226
Changsheng Old Street	106.658343099505	29.5065927465043	Other					500108	南岸区	023-62618668;15823835209
Changsheng Old Street	106.658343099505	29.5065927465043	Other					500108	南岸区	023-62618668;15823835209
Changsheng Old Street	106.658343099505	29.5065927465043	Other					500108	南岸区	13647678015
Changsheng Old Street	106.658343099505	29.5065927465043	Other					500108	南岸区	13647678015
Changsheng Old Street	106.658343099505	29.5065927465043	Other					500108	南岸区	13983870960
Changsheng Old Street	106.658343099505	29.5065927465043	Other					500108	南岸区	13983870960
Erlang	106.458198137133	29.5070916396075	Other					500107	九龙坡区
Erlang	106.458198137133	29.5070916396075	Other					500107	九龙坡区
Erlang	106.458198137133	29.5070916396075	Other					500107	九龙坡区
Erlang	106.458198137133	29.5070916396075	Other					500107	九龙坡区	13823247622
Erlang	106.458198137133	29.5070916396075	Other					500107	九龙坡区	13823247622
Erlang	106.458198137133	29.5070916396075	Other					500107	九龙坡区	13823247622
Erlang	106.458198137133	29.5070916396075	Other					500107	九龙坡区
Erlang	106.458198137133	29.5070916396075	Other					500107	九龙坡区
Erlang	106.458198137133	29.5070916396075	Other					500107	九龙坡区
Erlang	106.458198137133	29.5070916396075	Other					500107	九龙坡区
Erlang	106.458198137133	29.5070916396075	Other					500107	九龙坡区
Erlang	106.458198137133	29.5070916396075	Other					500107	九龙坡区
Erlang	106.458198137133	29.5070916396075	Other					500107	九龙坡区	15923524011
Erlang	106.458198137133	29.5070916396075	Other					500107	九龙坡区	15923524011
Erlang	106.458198137133	29.5070916396075	Other					500107	九龙坡区	15923524011
Erlang	106.458198137133	29.5070916396075	Other					500107	九龙坡区	023-68512293
Erlang	106.458198137133	29.5070916396075	Other					500107	九龙坡区	023-68512293
Erlang	106.458198137133	29.5070916396075	Other					500107	九龙坡区	023-68512293
Erlang	106.458198137133	29.5070916396075	Other					500107	九龙坡区	13637975026;18623594913
Erlang	106.458198137133	29.5070916396075	Other					500107	九龙坡区	13637975026;18623594913
Erlang	106.458198137133	29.5070916396075	Other					500107	九龙坡区	13637975026;18623594913
Erlang	106.458198137133	29.5070916396075	Other					500107	九龙坡区	15320563908
Erlang	106.458198137133	29.5070916396075	Other					500107	九龙坡区	15320563908
Erlang	106.458198137133	29.5070916396075	Other					500107	九龙坡区	15320563908
Erlang	106.458198137133	29.5070916396075	Other					500107	九龙坡区	13983163402
Erlang	106.458198137133	29.5070916396075	Other					500107	九龙坡区	13983163402
Erlang	106.458198137133	29.5070916396075	Other					500107	九龙坡区	13983163402
Erlang	106.458198137133	29.5070916396075	Other					500107	九龙坡区	18116217520
Erlang	106.458198137133	29.5070916396075	Other					500107	九龙坡区	18116217520
Erlang	106.458198137133	29.5070916396075	Other					500107	九龙坡区	18116217520
Erlang	106.458198137133	29.5070916396075	Other					500107	九龙坡区
Erlang	106.458198137133	29.5070916396075	Other					500107	九龙坡区
Erlang	106.458198137133	29.5070916396075	Other					500107	九龙坡区
Erlang	106.458198137133	29.5070916396075	Other					500107	九龙坡区
Erlang	106.458198137133	29.5070916396075	Other					500107	九龙坡区
Erlang	106.458198137133	29.5070916396075	Other					500107	九龙坡区
Chongqingxi Railway Station	106.435395634091	29.5027726530645	Other					500106	Shapingba区	18996255137
Chongqingxi Railway Station	106.435335417769	29.5028076223397	Other					500106	Shapingba区	18996255137
Chongqingxi Railway Station	106.435335417769	29.5028076223397	Other					500106	Shapingba区	18996255137
Chongqingxi Railway Station	106.435395634091	29.5027726530645	Other					500106	Shapingba区	18996255137
Erlang	106.458198137133	29.5070916396075	Other					500107	九龙坡区	023-68965336
Erlang	106.458198137133	29.5070916396075	Other					500107	九龙坡区	023-68965336
Erlang	106.458198137133	29.5070916396075	Other					500107	九龙坡区	023-68965336
Erlang	106.458198137133	29.5070916396075	Other					500107	九龙坡区	15823008040;15823007014
Erlang	106.458198137133	29.5070916396075	Other					500107	九龙坡区	15823008040;15823007014
Erlang	106.458198137133	29.5070916396075	Other					500107	九龙坡区	15823008040;15823007014
Erlang	106.458198137133	29.5070916396075	Other					500107	九龙坡区	17723560388;17382276265
Erlang	106.458198137133	29.5070916396075	Other					500107	九龙坡区	17723560388;17382276265
Erlang	106.458198137133	29.5070916396075	Other					500107	九龙坡区	17723560388;17382276265
Erlang	106.458198137133	29.5070916396075	Other					500107	九龙坡区
Erlang	106.458198137133	29.5070916396075	Other					500107	九龙坡区
Erlang	106.458198137133	29.5070916396075	Other					500107	九龙坡区
Erlang	106.458198137133	29.5070916396075	Other					500107	九龙坡区	18580191908
Erlang	106.458198137133	29.5070916396075	Other					500107	九龙坡区	18580191908
Erlang	106.458198137133	29.5070916396075	Other					500107	九龙坡区	18580191908
Erlang	106.458198137133	29.5070916396075	Other					500107	九龙坡区
Erlang	106.458198137133	29.5070916396075	Other					500107	九龙坡区
Erlang	106.458198137133	29.5070916396075	Other					500107	九龙坡区
Erlang	106.458198137133	29.5070916396075	Other					500107	九龙坡区	13812276735
Erlang	106.458198137133	29.5070916396075	Other					500107	九龙坡区	13812276735
Erlang	106.458198137133	29.5070916396075	Other					500107	九龙坡区	13812276735
Erlang	106.458198137133	29.5070916396075	Other					500107	九龙坡区	18166356838
Erlang	106.458198137133	29.5070916396075	Other					500107	九龙坡区	18166356838
Erlang	106.458198137133	29.5070916396075	Other					500107	九龙坡区	18166356838
Changsheng Old Street	106.658343099505	29.5065927465043	Other					500108	南岸区
Changsheng Old Street	106.658343099505	29.5065927465043	Other					500108	南岸区
Erlang	106.458198137133	29.5070916396075	Other					500107	九龙坡区
Erlang	106.458198137133	29.5070916396075	Other					500107	九龙坡区
Erlang	106.458198137133	29.5070916396075	Other					500107	九龙坡区
Erlang	106.458198137133	29.5070916396075	Other					500107	九龙坡区	18166471844
Erlang	106.458198137133	29.5070916396075	Other					500107	九龙坡区	18166471844
Erlang	106.458198137133	29.5070916396075	Other					500107	九龙坡区	18166471844
Erlang	106.458198137133	29.5070916396075	Other					500107	九龙坡区
Erlang	106.458198137133	29.5070916396075	Other					500107	九龙坡区
Erlang	106.458198137133	29.5070916396075	Other					500107	九龙坡区
Erlang	106.458198137133	29.5070916396075	Other					500107	九龙坡区	13527552053
Erlang	106.458198137133	29.5070916396075	Other					500107	九龙坡区	13527552053
Erlang	106.458198137133	29.5070916396075	Other					500107	九龙坡区	13527552053
Changsheng Old Street	106.658343099505	29.5065927465043	Other					500108	南岸区
Changsheng Old Street	106.658343099505	29.5065927465043	Other					500108	南岸区
Erlang	106.458198137133	29.5070916396075	Other					500107	九龙坡区
Erlang	106.458198137133	29.5070916396075	Other					500107	九龙坡区
Erlang	106.458198137133	29.5070916396075	Other					500107	九龙坡区
Erlang	106.458198137133	29.5070916396075	Other					500107	九龙坡区	15223290990
Erlang	106.458198137133	29.5070916396075	Other					500107	九龙坡区	15223290990
Erlang	106.458198137133	29.5070916396075	Other					500107	九龙坡区	15223290990
Erlang	106.458198137133	29.5070916396075	Other					500107	九龙坡区	15086689098;023-62307113;17783577646
Erlang	106.458198137133	29.5070916396075	Other					500107	九龙坡区	15086689098;023-62307113;17783577646
Erlang	106.458198137133	29.5070916396075	Other					500107	九龙坡区	15086689098;023-62307113;17783577646
Erlang	106.458198137133	29.5070916396075	Other					500107	九龙坡区	15178783990
Erlang	106.458198137133	29.5070916396075	Other					500107	九龙坡区	15178783990
Erlang	106.458198137133	29.5070916396075	Other					500107	九龙坡区	15178783990
Lanhua Road	106.554010036438	29.5070746144693	Other					500108	南岸区	023-67003111
Lanhua Road	106.554010036438	29.5070746144693	Other					500108	南岸区	023-67003111
Erlang	106.458198137133	29.5070916396075	Other					500107	九龙坡区	18323231346
Erlang	106.458198137133	29.5070916396075	Other					500107	九龙坡区	18323231346
Erlang	106.458198137133	29.5070916396075	Other					500107	九龙坡区	18323231346
Erlang	106.458198137133	29.5070916396075	Other					500107	九龙坡区	13859022238
Erlang	106.458198137133	29.5070916396075	Other					500107	九龙坡区	13859022238
Erlang	106.458198137133	29.5070916396075	Other					500107	九龙坡区	13859022238
Erlang	106.458198137133	29.5070916396075	Other					500107	九龙坡区	15215112865
Erlang	106.458198137133	29.5070916396075	Other					500107	九龙坡区	15215112865
Erlang	106.458198137133	29.5070916396075	Other					500107	九龙坡区	15215112865
Erlang	106.458198137133	29.5070916396075	Other					500107	九龙坡区	17623833855
Erlang	106.458198137133	29.5070916396075	Other					500107	九龙坡区	17623833855
Erlang	106.458198137133	29.5070916396075	Other					500107	九龙坡区	17623833855
Erlang	106.458198137133	29.5070916396075	Other					500107	九龙坡区	18523030307;18602315941
Erlang	106.458198137133	29.5070916396075	Other					500107	九龙坡区	18523030307;18602315941
Erlang	106.458198137133	29.5070916396075	Other					500107	九龙坡区	18523030307;18602315941
Erlang	106.458198137133	29.5070916396075	Other					500107	九龙坡区
Erlang	106.458198137133	29.5070916396075	Other					500107	九龙坡区
Erlang	106.458198137133	29.5070916396075	Other					500107	九龙坡区
Erlang	106.458198137133	29.5070916396075	Other					500107	九龙坡区	15824135917
Erlang	106.458198137133	29.5070916396075	Other					500107	九龙坡区	15824135917
Erlang	106.458198137133	29.5070916396075	Other					500107	九龙坡区	15824135917
Erlang	106.458198137133	29.5070916396075	Other					500107	九龙坡区	15123399451
Erlang	106.458198137133	29.5070916396075	Other					500107	九龙坡区	15123399451
Erlang	106.458198137133	29.5070916396075	Other					500107	九龙坡区	15123399451
Changsheng Old Street	106.658343099505	29.5065927465043	Other					500108	南岸区	17384796340;13629766615
Changsheng Old Street	106.658343099505	29.5065927465043	Other					500108	南岸区	17384796340;13629766615
Erlang	106.458198137133	29.5070916396075	Other					500107	九龙坡区	13896060159
Erlang	106.458198137133	29.5070916396075	Other					500107	九龙坡区	13896060159
Erlang	106.458198137133	29.5070916396075	Other					500107	九龙坡区	13896060159
Erlang	106.458198137133	29.5070916396075	Other					500107	九龙坡区	15178834956
Erlang	106.458198137133	29.5070916396075	Other					500107	九龙坡区	15178834956
Erlang	106.458198137133	29.5070916396075	Other					500107	九龙坡区	15178834956
Erlang	106.458198137133	29.5070916396075	Other					500107	九龙坡区
Erlang	106.458198137133	29.5070916396075	Other					500107	九龙坡区
Erlang	106.458198137133	29.5070916396075	Other					500107	九龙坡区
Changsheng Old Street	106.658343099505	29.5065927465043	Other					500108	南岸区	18666386658;18086183858
Changsheng Old Street	106.658343099505	29.5065927465043	Other					500108	南岸区	18666386658;18086183858
Changsheng Old Street	106.658343099505	29.5065927465043	Other					500108	南岸区	17323705122
Changsheng Old Street	106.658343099505	29.5065927465043	Other					500108	南岸区	17323705122
Erlang	106.458198137133	29.5070916396075	Other					500107	九龙坡区
Erlang	106.458198137133	29.5070916396075	Other					500107	九龙坡区
Erlang	106.458198137133	29.5070916396075	Other					500107	九龙坡区
Changsheng Old Street	106.658343099505	29.5065927465043	Other					500108	南岸区	15923353303
Changsheng Old Street	106.658343099505	29.5065927465043	Other					500108	南岸区	15923353303
Lanhua Road	106.554010036438	29.5070746144693	Other					500108	南岸区
Lanhua Road	106.554010036438	29.5070746144693	Other					500108	南岸区
Changsheng Old Street	106.658343099505	29.5065927465043	Other					500108	南岸区	18883349032
Changsheng Old Street	106.658343099505	29.5065927465043	Other					500108	南岸区	18883349032
Changsheng Old Street	106.658343099505	29.5065927465043	Other					500108	南岸区	13243567275
Changsheng Old Street	106.658343099505	29.5065927465043	Other					500108	南岸区	13243567275
Erlang	106.458198137133	29.5070916396075	Other					500107	九龙坡区
Erlang	106.458198137133	29.5070916396075	Other					500107	九龙坡区
Erlang	106.458198137133	29.5070916396075	Other					500107	九龙坡区
Lanhua Road	106.554010036438	29.5070746144693	Other					500108	南岸区	023-67983999
Lanhua Road	106.554010036438	29.5070746144693	Other					500108	南岸区	023-67983999
Erlang	106.458198137133	29.5070916396075	Other					500107	九龙坡区	18580149975
Erlang	106.458198137133	29.5070916396075	Other					500107	九龙坡区	18580149975
Erlang	106.458198137133	29.5070916396075	Other					500107	九龙坡区	18580149975
Changsheng Old Street	106.658343099505	29.5065927465043	Other					500108	南岸区	023-62512943
Changsheng Old Street	106.658343099505	29.5065927465043	Other					500108	南岸区	023-62512943
Changsheng Old Street	106.658343099505	29.5065927465043	Other					500108	南岸区	023-62386991;17320488626
Changsheng Old Street	106.658343099505	29.5065927465043	Other					500108	南岸区	023-62386991;17320488626
Lanhua Road	106.554010036438	29.5070746144693	Other					500108	南岸区
Lanhua Road	106.554010036438	29.5070746144693	Other					500108	南岸区
Changsheng Old Street	106.658343099505	29.5065927465043	Other					500108	南岸区	18782065347
Changsheng Old Street	106.658343099505	29.5065927465043	Other					500108	南岸区	18782065347
Changsheng Old Street	106.658343099505	29.5065927465043	Other					500108	南岸区	15320511211
Changsheng Old Street	106.658343099505	29.5065927465043	Other					500108	南岸区	15320511211
Changsheng Old Street	106.658343099505	29.5065927465043	Other					500108	南岸区
Changsheng Old Street	106.658343099505	29.5065927465043	Other					500108	南岸区
Changsheng Old Street	106.658343099505	29.5065927465043	Other					500108	南岸区	023-62630132;15730832999
Changsheng Old Street	106.658343099505	29.5065927465043	Other					500108	南岸区	023-62630132;15730832999
Changsheng Old Street	106.658343099505	29.5065927465043	Other					500108	南岸区	15608330762
Changsheng Old Street	106.658343099505	29.5065927465043	Other					500108	南岸区	15608330762
Changsheng Old Street	106.658343099505	29.5065927465043	Other					500108	南岸区
Changsheng Old Street	106.658343099505	29.5065927465043	Other					500108	南岸区
Erlang	106.458198137133	29.5070916396075	Other					500107	九龙坡区
Erlang	106.458198137133	29.5070916396075	Other					500107	九龙坡区
Erlang	106.458198137133	29.5070916396075	Other					500107	九龙坡区
Changsheng Old Street	106.658343099505	29.5065927465043	Other					500108	南岸区	023-61224557
Changsheng Old Street	106.658343099505	29.5065927465043	Other					500108	南岸区	023-61224557
Changsheng Old Street	106.658343099505	29.5065927465043	Other					500108	南岸区
Changsheng Old Street	106.658343099505	29.5065927465043	Other					500108	南岸区
Changsheng Old Street	106.658343099505	29.5065927465043	Other					500108	南岸区	15223462779
Changsheng Old Street	106.658343099505	29.5065927465043	Other					500108	南岸区	15223462779
Changsheng Old Street	106.658343099505	29.5065927465043	Other					500108	南岸区	13617619462
Changsheng Old Street	106.658343099505	29.5065927465043	Other					500108	南岸区	13617619462
Erlang	106.458198137133	29.5070916396075	Other					500107	九龙坡区	13667693061
Erlang	106.458198137133	29.5070916396075	Other					500107	九龙坡区	13667693061
Erlang	106.458198137133	29.5070916396075	Other					500107	九龙坡区	13667693061
Changsheng Old Street	106.658343099505	29.5065927465043	Other					500108	南岸区
Changsheng Old Street	106.658343099505	29.5065927465043	Other					500108	南岸区
Erlang	106.458198137133	29.5070916396075	Other					500107	九龙坡区	023-68626012
Erlang	106.458198137133	29.5070916396075	Other					500107	九龙坡区	023-68626012
Erlang	106.458198137133	29.5070916396075	Other					500107	九龙坡区	023-68626012
Lanhua Road	106.554010036438	29.5070746144693	Other					500108	南岸区
Lanhua Road	106.554010036438	29.5070746144693	Other					500108	南岸区
Changsheng Old Street	106.658343099505	29.5065927465043	Other					500108	南岸区
Changsheng Old Street	106.658343099505	29.5065927465043	Other					500108	南岸区
Changsheng Old Street	106.658343099505	29.5065927465043	Other					500108	南岸区	15215069791
Changsheng Old Street	106.658343099505	29.5065927465043	Other					500108	南岸区	15215069791
Lanhua Road	106.554010036438	29.5070746144693	Other					500108	南岸区
Lanhua Road	106.554010036438	29.5070746144693	Other					500108	南岸区
Changsheng Old Street	106.658343099505	29.5065927465043	Other					500108	南岸区	18996101248;15023340252
Changsheng Old Street	106.658343099505	29.5065927465043	Other					500108	南岸区	18996101248;15023340252
Changsheng Old Street	106.658343099505	29.5065927465043	Other					500108	南岸区
Changsheng Old Street	106.658343099505	29.5065927465043	Other					500108	南岸区
Changsheng Old Street	106.658343099505	29.5065927465043	Other					500108	南岸区
Changsheng Old Street	106.658343099505	29.5065927465043	Other					500108	南岸区
Lanhua Road	106.554010036438	29.5070746144693	Other					500108	南岸区
Lanhua Road	106.554010036438	29.5070746144693	Other					500108	南岸区
Lanhua Road	106.554010036438	29.5070746144693	Other					500108	南岸区	13594623393
Lanhua Road	106.554010036438	29.5070746144693	Other					500108	南岸区	13594623393
Changsheng Old Street	106.658343099505	29.5065927465043	Other					500108	南岸区	13996221982
Changsheng Old Street	106.658343099505	29.5065927465043	Other					500108	南岸区	13996221982
Changsheng Old Street	106.658343099505	29.5065927465043	Other					500108	南岸区	15025306229
Changsheng Old Street	106.658343099505	29.5065927465043	Other					500108	南岸区	15025306229
Changsheng Old Street	106.658343099505	29.5065927465043	Other					500108	南岸区	023-62309916
Changsheng Old Street	106.658343099505	29.5065927465043	Other					500108	南岸区	023-62309916
Erlang	106.458198137133	29.5070916396075	Other					500107	九龙坡区	18580062388;023-68501771
Erlang	106.458198137133	29.5070916396075	Other					500107	九龙坡区	18580062388;023-68501771
Erlang	106.458198137133	29.5070916396075	Other					500107	九龙坡区	18580062388;023-68501771
Changsheng Old Street	106.658343099505	29.5065927465043	Other					500108	南岸区	15826008978
Changsheng Old Street	106.658343099505	29.5065927465043	Other					500108	南岸区	15826008978
Changsheng Old Street	106.658343099505	29.5065927465043	Other					500108	南岸区
Changsheng Old Street	106.658343099505	29.5065927465043	Other					500108	南岸区
Changsheng Old Street	106.658343099505	29.5065927465043	Other					500108	南岸区
Changsheng Old Street	106.658343099505	29.5065927465043	Other					500108	南岸区
Changsheng Old Street	106.658343099505	29.5065927465043	Other					500108	南岸区	18723576333
Changsheng Old Street	106.658343099505	29.5065927465043	Other					500108	南岸区	18723576333
Changsheng Old Street	106.658343099505	29.5065927465043	Other					500108	南岸区	023-62952709;15520043992
Changsheng Old Street	106.658343099505	29.5065927465043	Other					500108	南岸区	023-62952709;15520043992
Changsheng Old Street	106.658343099505	29.5065927465043	Other					500108	南岸区	15220183816
Changsheng Old Street	106.658343099505	29.5065927465043	Other					500108	南岸区	15220183816
Changsheng Old Street	106.658343099505	29.5065927465043	Other					500108	南岸区	13330260200
Changsheng Old Street	106.658343099505	29.5065927465043	Other					500108	南岸区	13330260200
Changsheng Old Street	106.658343099505	29.5065927465043	Other					500108	南岸区	18996296899
Changsheng Old Street	106.658343099505	29.5065927465043	Other					500108	南岸区	18996296899
Changsheng Old Street	106.658343099505	29.5065927465043	Other					500108	南岸区
Changsheng Old Street	106.658343099505	29.5065927465043	Other					500108	南岸区
Changsheng Old Street	106.658343099505	29.5065927465043	Other					500108	南岸区	18875599216
Changsheng Old Street	106.658343099505	29.5065927465043	Other					500108	南岸区	18875599216
Lanhua Road	106.554010036438	29.5070746144693	Other					500108	南岸区	023-62925566
Lanhua Road	106.554010036438	29.5070746144693	Other					500108	南岸区	023-62925566
Changsheng Old Street	106.658343099505	29.5065927465043	Other					500108	南岸区	15528993908
Changsheng Old Street	106.658343099505	29.5065927465043	Other					500108	南岸区	15528993908
Lanhua Road	106.554010036438	29.5070746144693	Other					500108	南岸区	023-62916699;18908300226
Lanhua Road	106.554010036438	29.5070746144693	Other					500108	南岸区	023-62916699;18908300226
Lanhua Road	106.554010036438	29.5070746144693	Other					500108	南岸区
Lanhua Road	106.554010036438	29.5070746144693	Other					500108	南岸区
Changsheng Old Street	106.658343099505	29.5065927465043	Other					500108	南岸区	13752902748;17783829899
Changsheng Old Street	106.658343099505	29.5065927465043	Other					500108	南岸区	13752902748;17783829899
Changsheng Old Street	106.658343099505	29.5065927465043	Other					500108	南岸区	13038303611
Changsheng Old Street	106.658343099505	29.5065927465043	Other					500108	南岸区	13038303611
Changsheng Old Street	106.658343099505	29.5065927465043	Other					500108	南岸区	13452545620
Changsheng Old Street	106.658343099505	29.5065927465043	Other					500108	南岸区	13452545620
Changsheng Old Street	106.658343099505	29.5065927465043	Other					500108	南岸区	023-62972366;15086749385
Changsheng Old Street	106.658343099505	29.5065927465043	Other					500108	南岸区	023-62972366;15086749385
Changsheng Old Street	106.658343099505	29.5065927465043	Other					500108	南岸区
Changsheng Old Street	106.658343099505	29.5065927465043	Other					500108	南岸区
Erlang	106.458198137133	29.5070916396075	Other					500107	九龙坡区
Erlang	106.458198137133	29.5070916396075	Other					500107	九龙坡区
Erlang	106.458198137133	29.5070916396075	Other					500107	九龙坡区
Erlang	106.458198137133	29.5070916396075	Other					500107	九龙坡区
Erlang	106.458198137133	29.5070916396075	Other					500107	九龙坡区
Erlang	106.458198137133	29.5070916396075	Other					500107	九龙坡区
Erlang	106.458198137133	29.5070916396075	Other					500107	九龙坡区
Erlang	106.458198137133	29.5070916396075	Other					500107	九龙坡区
Erlang	106.458198137133	29.5070916396075	Other					500107	九龙坡区
Erlang	106.458198137133	29.5070916396075	Other					500107	九龙坡区	18566230805
Erlang	106.458198137133	29.5070916396075	Other					500107	九龙坡区	18566230805
Erlang	106.458198137133	29.5070916396075	Other					500107	九龙坡区	18566230805
Erlang	106.458198137133	29.5070916396075	Other					500107	九龙坡区
Erlang	106.458198137133	29.5070916396075	Other					500107	九龙坡区
Erlang	106.458198137133	29.5070916396075	Other					500107	九龙坡区
Erlang	106.458198137133	29.5070916396075	Other					500107	九龙坡区
Erlang	106.458198137133	29.5070916396075	Other					500107	九龙坡区
Erlang	106.458198137133	29.5070916396075	Other					500107	九龙坡区
Erlang	106.458198137133	29.5070916396075	Other					500107	九龙坡区
Erlang	106.458198137133	29.5070916396075	Other					500107	九龙坡区
Erlang	106.458198137133	29.5070916396075	Other					500107	九龙坡区
Changsheng Old Street	106.658343099505	29.5065927465043	Other					500108	南岸区	13752869112
Changsheng Old Street	106.658343099505	29.5065927465043	Other					500108	南岸区	13752869112
Erlang	106.458198137133	29.5070916396075	Other					500107	九龙坡区
Erlang	106.458198137133	29.5070916396075	Other					500107	九龙坡区
Erlang	106.458198137133	29.5070916396075	Other					500107	九龙坡区
Erlang	106.458198137133	29.5070916396075	Other					500107	九龙坡区	18723264473
Erlang	106.458198137133	29.5070916396075	Other					500107	九龙坡区	18723264473
Erlang	106.458198137133	29.5070916396075	Other					500107	九龙坡区	18723264473
Erlang	106.458198137133	29.5070916396075	Other					500107	九龙坡区	15123932937
Erlang	106.458198137133	29.5070916396075	Other					500107	九龙坡区	15123932937
Erlang	106.458198137133	29.5070916396075	Other					500107	九龙坡区	15123932937
Erlang	106.458198137133	29.5070916396075	Other					500107	九龙坡区
Erlang	106.458198137133	29.5070916396075	Other					500107	九龙坡区
Erlang	106.458198137133	29.5070916396075	Other					500107	九龙坡区
Erlang	106.458198137133	29.5070916396075	Other					500107	九龙坡区	15723181122;13883385012
Erlang	106.458198137133	29.5070916396075	Other					500107	九龙坡区	15723181122;13883385012
Erlang	106.458198137133	29.5070916396075	Other					500107	九龙坡区	15723181122;13883385012
Changsheng Old Street	106.658343099505	29.5065927465043	Other					500108	南岸区	18983678757
Changsheng Old Street	106.658343099505	29.5065927465043	Other					500108	南岸区	18983678757
Erlang	106.458198137133	29.5070916396075	Other					500107	九龙坡区
Erlang	106.458198137133	29.5070916396075	Other					500107	九龙坡区
Erlang	106.458198137133	29.5070916396075	Other					500107	九龙坡区
Erlang	106.458198137133	29.5070916396075	Other					500107	九龙坡区	13650525789
Erlang	106.458198137133	29.5070916396075	Other					500107	九龙坡区	13650525789
Erlang	106.458198137133	29.5070916396075	Other					500107	九龙坡区	13650525789
Changsheng Old Street	106.658343099505	29.5065927465043	Other					500108	南岸区	13617602216
Changsheng Old Street	106.658343099505	29.5065927465043	Other					500108	南岸区	13617602216
Erlang	106.458198137133	29.5070916396075	Other					500107	九龙坡区	15025415836
Erlang	106.458198137133	29.5070916396075	Other					500107	九龙坡区	15025415836
Erlang	106.458198137133	29.5070916396075	Other					500107	九龙坡区	15025415836
Erlang	106.458198137133	29.5070916396075	Other					500107	九龙坡区
Erlang	106.458198137133	29.5070916396075	Other					500107	九龙坡区
Erlang	106.458198137133	29.5070916396075	Other					500107	九龙坡区
Changsheng Old Street	106.658343099505	29.5065927465043	Other					500108	南岸区	18523417057
Changsheng Old Street	106.658343099505	29.5065927465043	Other					500108	南岸区	18523417057
Changsheng Old Street	106.658343099505	29.5065927465043	Other					500108	南岸区	13108930728
Changsheng Old Street	106.658343099505	29.5065927465043	Other					500108	南岸区	13108930728
Erlang	106.458198137133	29.5070916396075	Other					500107	九龙坡区	13983177610;15922637825
Erlang	106.458198137133	29.5070916396075	Other					500107	九龙坡区	13983177610;15922637825
Erlang	106.458198137133	29.5070916396075	Other					500107	九龙坡区	13983177610;15922637825
Erlang	106.458198137133	29.5070916396075	Other					500107	九龙坡区
Erlang	106.458198137133	29.5070916396075	Other					500107	九龙坡区
Erlang	106.458198137133	29.5070916396075	Other					500107	九龙坡区
Erlang	106.458198137133	29.5070916396075	Other					500107	九龙坡区
Erlang	106.458198137133	29.5070916396075	Other					500107	九龙坡区
Erlang	106.458198137133	29.5070916396075	Other					500107	九龙坡区
Changsheng Old Street	106.658343099505	29.5065927465043	Other					500108	南岸区
Changsheng Old Street	106.658343099505	29.5065927465043	Other					500108	南岸区
Erlang	106.458198137133	29.5070916396075	Other					500107	九龙坡区
Erlang	106.458198137133	29.5070916396075	Other					500107	九龙坡区
Erlang	106.458198137133	29.5070916396075	Other					500107	九龙坡区
Lanhua Road	106.554010036438	29.5070746144693	Other					500108	南岸区
Lanhua Road	106.554010036438	29.5070746144693	Other					500108	南岸区
Changsheng Old Street	106.658343099505	29.5065927465043	Other					500108	南岸区	023-89858999
Changsheng Old Street	106.658343099505	29.5065927465043	Other					500108	南岸区	023-89858999
Erlang	106.458198137133	29.5070916396075	Other					500107	九龙坡区	18996003858
Erlang	106.458198137133	29.5070916396075	Other					500107	九龙坡区	18996003858
Erlang	106.458198137133	29.5070916396075	Other					500107	九龙坡区	18996003858
Changsheng Old Street	106.658343099505	29.5065927465043	Other					500108	南岸区
Changsheng Old Street	106.658343099505	29.5065927465043	Other					500108	南岸区
Erlang	106.458198137133	29.5070916396075	Other					500107	九龙坡区	18697225856
Erlang	106.458198137133	29.5070916396075	Other					500107	九龙坡区	18697225856
Erlang	106.458198137133	29.5070916396075	Other					500107	九龙坡区	18697225856
Changsheng Old Street	106.658343099505	29.5065927465043	Other					500108	南岸区	023-62946604
Changsheng Old Street	106.658343099505	29.5065927465043	Other					500108	南岸区	023-62946604
Changsheng Old Street	106.658343099505	29.5065927465043	Other					500108	南岸区	023-62610608;18996111618
Changsheng Old Street	106.658343099505	29.5065927465043	Other					500108	南岸区	023-62610608;18996111618
Changsheng Old Street	106.658343099505	29.5065927465043	Other					500108	南岸区	15736280208
Changsheng Old Street	106.658343099505	29.5065927465043	Other					500108	南岸区	15736280208
Changsheng Old Street	106.658343099505	29.5065927465043	Other					500108	南岸区	023-62870437
Changsheng Old Street	106.658343099505	29.5065927465043	Other					500108	南岸区	023-62870437
Erlang	106.458198137133	29.5070916396075	Other					500107	九龙坡区	15923954481
Erlang	106.458198137133	29.5070916396075	Other					500107	九龙坡区	15923954481
Erlang	106.458198137133	29.5070916396075	Other					500107	九龙坡区	15923954481
Erlang	106.458198137133	29.5070916396075	Other					500107	九龙坡区	15223326668;13320272505
Erlang	106.458198137133	29.5070916396075	Other					500107	九龙坡区	15223326668;13320272505
Erlang	106.458198137133	29.5070916396075	Other					500107	九龙坡区	15223326668;13320272505
Erlang	106.458198137133	29.5070916396075	Other					500107	九龙坡区	18990550225
Erlang	106.458198137133	29.5070916396075	Other					500107	九龙坡区	18990550225
Erlang	106.458198137133	29.5070916396075	Other					500107	九龙坡区	18990550225
Erlang	106.458198137133	29.5070916396075	Other					500107	九龙坡区	13983141609
Erlang	106.458198137133	29.5070916396075	Other					500107	九龙坡区	13983141609
Erlang	106.458198137133	29.5070916396075	Other					500107	九龙坡区	13983141609
Erlang	106.458198137133	29.5070916396075	Other					500107	九龙坡区	17783038499
Erlang	106.458198137133	29.5070916396075	Other					500107	九龙坡区	17783038499
Erlang	106.458198137133	29.5070916396075	Other					500107	九龙坡区	17783038499
Erlang	106.458198137133	29.5070916396075	Other					500107	九龙坡区	13340231115;023-68529335
Erlang	106.458198137133	29.5070916396075	Other					500107	九龙坡区	13340231115;023-68529335
Erlang	106.458198137133	29.5070916396075	Other					500107	九龙坡区	13340231115;023-68529335
Changsheng Old Street	106.658343099505	29.5065927465043	Other					500108	南岸区	023-62627933
Changsheng Old Street	106.658343099505	29.5065927465043	Other					500108	南岸区	023-62627933
Erlang	106.458198137133	29.5070916396075	Other					500107	九龙坡区	13983973881
Erlang	106.458198137133	29.5070916396075	Other					500107	九龙坡区	13983973881
Erlang	106.458198137133	29.5070916396075	Other					500107	九龙坡区	13983973881
Erlang	106.458198137133	29.5070916396075	Other					500107	九龙坡区	023-68194646
Erlang	106.458198137133	29.5070916396075	Other					500107	九龙坡区	023-68194646
Erlang	106.458198137133	29.5070916396075	Other					500107	九龙坡区	023-68194646
Changsheng Old Street	106.658343099505	29.5065927465043	Other					500108	南岸区
Changsheng Old Street	106.658343099505	29.5065927465043	Other					500108	南岸区
Changsheng Old Street	106.658343099505	29.5065927465043	Other					500108	南岸区	023-62989949
Changsheng Old Street	106.658343099505	29.5065927465043	Other					500108	南岸区	023-62989949
Erlang	106.458198137133	29.5070916396075	Other					500107	九龙坡区	023-68539999
Erlang	106.458198137133	29.5070916396075	Other					500107	九龙坡区	023-68539999
Erlang	106.458198137133	29.5070916396075	Other					500107	九龙坡区	023-68539999
Erlang	106.458198137133	29.5070916396075	Other					500107	九龙坡区	13368489906;023-86101038
Erlang	106.458198137133	29.5070916396075	Other					500107	九龙坡区	13368489906;023-86101038
Erlang	106.458198137133	29.5070916396075	Other					500107	九龙坡区	13368489906;023-86101038
Changsheng Old Street	106.658343099505	29.5065927465043	Other					500108	南岸区
Changsheng Old Street	106.658343099505	29.5065927465043	Other					500108	南岸区
Changsheng Old Street	106.658343099505	29.5065927465043	Other					500108	南岸区	15267022653
Changsheng Old Street	106.658343099505	29.5065927465043	Other					500108	南岸区	15267022653
Changsheng Old Street	106.658343099505	29.5065927465043	Other					500108	南岸区	19112247780
Changsheng Old Street	106.658343099505	29.5065927465043	Other					500108	南岸区	19112247780
Erlang	106.458198137133	29.5070916396075	Other					500107	九龙坡区
Erlang	106.458198137133	29.5070916396075	Other					500107	九龙坡区
Erlang	106.458198137133	29.5070916396075	Other					500107	九龙坡区
Erlang	106.458198137133	29.5070916396075	Other					500107	九龙坡区	13996470592
Erlang	106.458198137133	29.5070916396075	Other					500107	九龙坡区	13996470592
Erlang	106.458198137133	29.5070916396075	Other					500107	九龙坡区	13996470592
Erlang	106.458198137133	29.5070916396075	Other					500107	九龙坡区	15086927168
Erlang	106.458198137133	29.5070916396075	Other					500107	九龙坡区	15086927168
Erlang	106.458198137133	29.5070916396075	Other					500107	九龙坡区	15086927168
Changsheng Old Street	106.658343099505	29.5065927465043	Other					500108	南岸区	15111951956
Changsheng Old Street	106.658343099505	29.5065927465043	Other					500108	南岸区	15111951956
Changsheng Old Street	106.658343099505	29.5065927465043	Other					500108	南岸区	17378331190;023-62919258
Changsheng Old Street	106.658343099505	29.5065927465043	Other					500108	南岸区	17378331190;023-62919258
Changsheng Old Street	106.658343099505	29.5065927465043	Other					500108	南岸区
Changsheng Old Street	106.658343099505	29.5065927465043	Other					500108	南岸区
Changsheng Old Street	106.658343099505	29.5065927465043	Other					500108	南岸区	13708336444
Changsheng Old Street	106.658343099505	29.5065927465043	Other					500108	南岸区	13708336444
Changsheng Old Street	106.658343099505	29.5065927465043	Other					500108	南岸区
Changsheng Old Street	106.658343099505	29.5065927465043	Other					500108	南岸区
Changsheng Old Street	106.658343099505	29.5065927465043	Other					500108	南岸区	15023657199
Changsheng Old Street	106.658343099505	29.5065927465043	Other					500108	南岸区	15023657199
Changsheng Old Street	106.658343099505	29.5065927465043	Other					500108	南岸区	15823408170
Changsheng Old Street	106.658343099505	29.5065927465043	Other					500108	南岸区	15823408170
Changsheng Old Street	106.658343099505	29.5065927465043	Other					500108	南岸区	18102382769;13452992588
Changsheng Bridge	106.654250603991	29.5138095244255	Other					500108	南岸区	18102382769;13452992588
Changsheng Bridge	106.654250603991	29.5138095244255	Other					500108	南岸区	18102382769;13452992588
Changsheng Old Street	106.658343099505	29.5065927465043	Other					500108	南岸区	18102382769;13452992588
Changsheng Old Street	106.658343099505	29.5065927465043	Other					500108	南岸区	15223468213
Changsheng Old Street	106.658343099505	29.5065927465043	Other					500108	南岸区	15223468213
Changsheng Old Street	106.658343099505	29.5065927465043	Other					500108	南岸区	19923759226
Changsheng Bridge	106.654250603991	29.5138095244255	Other					500108	南岸区	19923759226
Changsheng Bridge	106.654250603991	29.5138095244255	Other					500108	南岸区	19923759226
Changsheng Old Street	106.658343099505	29.5065927465043	Other					500108	南岸区	19923759226
Changsheng Old Street	106.658343099505	29.5065927465043	Other					500108	南岸区	15178989908
Changsheng Bridge	106.654250603991	29.5138095244255	Other					500108	南岸区	15178989908
Changsheng Bridge	106.654250603991	29.5138095244255	Other					500108	南岸区	15178989908
Changsheng Old Street	106.658343099505	29.5065927465043	Other					500108	南岸区	15178989908
Changsheng Old Street	106.658343099505	29.5065927465043	Other					500108	南岸区
Changsheng Bridge	106.654250603991	29.5138095244255	Other					500108	南岸区
Changsheng Bridge	106.654250603991	29.5138095244255	Other					500108	南岸区
Changsheng Old Street	106.658343099505	29.5065927465043	Other					500108	南岸区
Changsheng Bridge	106.654250603991	29.5138095244255	Other					500108	南岸区	18580554411
Changsheng Bridge	106.654250603991	29.5138095244255	Other					500108	南岸区	18580554411
Lanhua Road	106.554010036438	29.5070746144693	Other					500108	南岸区	13452476217;023-62809945;15320500032
Lanhua Road	106.554010036438	29.5070746144693	Other					500108	南岸区	13452476217;023-62809945;15320500032
Changsheng Bridge	106.654250603991	29.5138095244255	Other					500108	南岸区	18202367270
Changsheng Bridge	106.654250603991	29.5138095244255	Other					500108	南岸区	18202367270
Changsheng Bridge	106.654250603991	29.5138095244255	Other					500108	南岸区	17323588881
Changsheng Bridge	106.654250603991	29.5138095244255	Other					500108	南岸区	17323588881
Changsheng Bridge	106.654250603991	29.5138095244255	Other					500108	南岸区	13452103597
Changsheng Bridge	106.654250603991	29.5138095244255	Other					500108	南岸区	13452103597
Changsheng Bridge	106.654250603991	29.5138095244255	Other					500108	南岸区	15922585680
Changsheng Bridge	106.654250603991	29.5138095244255	Other					500108	南岸区	15922585680
Changsheng Bridge	106.654250603991	29.5138095244255	Other					500108	南岸区	023-62503712
Changsheng Bridge	106.654250603991	29.5138095244255	Other					500108	南岸区	023-62503712
Changsheng Bridge	106.654250603991	29.5138095244255	Other					500108	南岸区	023-62902838
Changsheng Bridge	106.654250603991	29.5138095244255	Other					500108	南岸区	023-62902838
Changsheng Bridge	106.654250603991	29.5138095244255	Other					500108	南岸区	13617671729
Changsheng Bridge	106.654250603991	29.5138095244255	Other					500108	南岸区	13617671729
Changsheng Bridge	106.654250603991	29.5138095244255	Other					500108	南岸区	18723085767
Changsheng Bridge	106.654250603991	29.5138095244255	Other					500108	南岸区	18723085767
Changsheng Bridge	106.654250603991	29.5138095244255	Other					500108	南岸区	15683061710
Changsheng Bridge	106.654250603991	29.5138095244255	Other					500108	南岸区	15683061710
Changsheng Bridge	106.654250603991	29.5138095244255	Other					500108	南岸区	13193113179
Changsheng Bridge	106.654250603991	29.5138095244255	Other					500108	南岸区	13193113179
Changsheng Bridge	106.654250603991	29.5138095244255	Other					500108	南岸区	19922972937
Changsheng Bridge	106.654250603991	29.5138095244255	Other					500108	南岸区	19922972937
Changsheng Bridge	106.654250603991	29.5138095244255	Other					500108	南岸区	13646185263
Changsheng Bridge	106.654250603991	29.5138095244255	Other					500108	南岸区	13646185263
Changsheng Bridge	106.654250603991	29.5138095244255	Other					500108	南岸区	15068544958
Changsheng Bridge	106.654250603991	29.5138095244255	Other					500108	南岸区	15068544958
Changsheng Bridge	106.654250603991	29.5138095244255	Other					500108	南岸区	023-62989987
Changsheng Bridge	106.654250603991	29.5138095244255	Other					500108	南岸区	023-62989987
Changsheng Bridge	106.654250603991	29.5138095244255	Other					500108	南岸区
Changsheng Bridge	106.654250603991	29.5138095244255	Other					500108	南岸区
Changsheng Bridge	106.654250603991	29.5138095244255	Other					500108	南岸区
Changsheng Bridge	106.654250603991	29.5138095244255	Other					500108	南岸区
Changsheng Bridge	106.654250603991	29.5138095244255	Other					500108	南岸区	15310681989
Changsheng Bridge	106.654250603991	29.5138095244255	Other					500108	南岸区	15310681989
Changsheng Bridge	106.654250603991	29.5138095244255	Other					500108	南岸区
Changsheng Bridge	106.654250603991	29.5138095244255	Other					500108	南岸区
Changsheng Bridge	106.654250603991	29.5138095244255	Other					500108	南岸区	13996431815;15826081448
Changsheng Bridge	106.654250603991	29.5138095244255	Other					500108	南岸区	13996431815;15826081448
Changsheng Bridge	106.654250603991	29.5138095244255	Other					500108	南岸区	18983843486
Changsheng Bridge	106.654250603991	29.5138095244255	Other					500108	南岸区	18983843486
Baile Garden	106.662828540923	29.5157678288966	Other					500108	南岸区
Baile Garden	106.662828540923	29.5157678288966	Other					500108	南岸区
Changsheng Bridge	106.654250603991	29.5138095244255	Other					500108	南岸区	17784457338
Changsheng Bridge	106.654250603991	29.5138095244255	Other					500108	南岸区	17784457338
Changsheng Bridge	106.654250603991	29.5138095244255	Other					500108	南岸区	19923966177
Changsheng Bridge	106.654250603991	29.5138095244255	Other					500108	南岸区	19923966177
Changsheng Bridge	106.654250603991	29.5138095244255	Other					500108	南岸区
Changsheng Bridge	106.654250603991	29.5138095244255	Other					500108	南岸区
Changsheng Bridge	106.654250603991	29.5138095244255	Other					500108	南岸区	18996465229;15340556788
Changsheng Bridge	106.654250603991	29.5138095244255	Other					500108	南岸区	18996465229;15340556788
Baile Garden	106.662828540923	29.5157678288966	Other					500108	南岸区
Baile Garden	106.662828540923	29.5157678288966	Other					500108	南岸区
Baile Garden	106.662828540923	29.5157678288966	Other					500108	南岸区	13983912438;13896040383
Baile Garden	106.662828540923	29.5157678288966	Other					500108	南岸区	13983912438;13896040383
Changsheng Bridge	106.654250603991	29.5138095244255	Other					500108	南岸区	13002300383
Changsheng Bridge	106.654250603991	29.5138095244255	Other					500108	南岸区	13002300383
Baile Garden	106.662828540923	29.5157678288966	Other					500108	南岸区
Baile Garden	106.662828540923	29.5157678288966	Other					500108	南岸区
Baile Garden	106.662828540923	29.5157678288966	Other					500108	南岸区
Baile Garden	106.662828540923	29.5157678288966	Other					500108	南岸区
Changsheng Bridge	106.654250603991	29.5138095244255	Other					500108	南岸区	19922268067
Changsheng Bridge	106.654250603991	29.5138095244255	Other					500108	南岸区	19922268067
Baile Garden	106.662828540923	29.5157678288966	Other					500108	南岸区	13310236886
Baile Garden	106.662828540923	29.5157678288966	Other					500108	南岸区	13310236886
Baile Garden	106.662828540923	29.5157678288966	Other					500108	南岸区
Baile Garden	106.662828540923	29.5157678288966	Other					500108	南岸区
Changsheng Bridge	106.654250603991	29.5138095244255	Other					500108	南岸区	023-62796219;13708372132
Changsheng Bridge	106.654250603991	29.5138095244255	Other					500108	南岸区	023-62796219;13708372132
Baile Garden	106.662828540923	29.5157678288966	Other					500108	南岸区	13032381859
Baile Garden	106.662828540923	29.5157678288966	Other					500108	南岸区	13032381859
Baile Garden	106.662828540923	29.5157678288966	Other					500108	南岸区
Baile Garden	106.662828540923	29.5157678288966	Other					500108	南岸区
Changsheng Bridge	106.654250603991	29.5138095244255	Other					500108	南岸区	18183018100
Changsheng Bridge	106.654250603991	29.5138095244255	Other					500108	南岸区	18183018100
Changsheng Bridge	106.654250603991	29.5138095244255	Other					500108	南岸区	15330504798
Changsheng Bridge	106.654250603991	29.5138095244255	Other					500108	南岸区	15330504798
Fengxi Road	106.450079911851	29.5162707073288	Other					500107	九龙坡区	18685223989
Fengxi Road	106.450079911851	29.5162707073288	Other					500107	九龙坡区	18685223989
Fengxi Road	106.450079911851	29.5162707073288	Other					500107	九龙坡区	19923465122
Fengxi Road	106.450079911851	29.5162707073288	Other					500107	九龙坡区	19923465122
Fengxi Road	106.450079911851	29.5162707073288	Other					500107	九龙坡区	18685223989
Fengxi Road	106.450079911851	29.5162707073288	Other					500107	九龙坡区	18685223989
Changsheng Bridge	106.654250603991	29.5138095244255	Other					500108	南岸区	18982666931
Changsheng Bridge	106.654250603991	29.5138095244255	Other					500108	南岸区	18982666931
Changsheng Bridge	106.654250603991	29.5138095244255	Other					500108	南岸区	023-62388199
Changsheng Bridge	106.654250603991	29.5138095244255	Other					500108	南岸区	023-62388199
Changsheng Bridge	106.654250603991	29.5138095244255	Other					500108	南岸区	13628495210
Changsheng Bridge	106.654250603991	29.5138095244255	Other					500108	南岸区	13628495210
Changsheng Bridge	106.654250603991	29.5138095244255	Other					500108	南岸区	023-62538629
Changsheng Bridge	106.654250603991	29.5138095244255	Other					500108	南岸区	023-62538629
Fengxi Road	106.450079911851	29.5162707073288	Other					500107	九龙坡区
Fengxi Road	106.450079911851	29.5162707073288	Other					500107	九龙坡区
Changsheng Bridge	106.654250603991	29.5138095244255	Other					500108	南岸区	13629739453
Changsheng Bridge	106.654250603991	29.5138095244255	Other					500108	南岸区	13629739453
Fengxi Road	106.450079911851	29.5162707073288	Other					500107	九龙坡区	15723470145
Fengxi Road	106.450079911851	29.5162707073288	Other					500107	九龙坡区	15723470145
Changsheng Bridge	106.654250603991	29.5138095244255	Other					500108	南岸区	17783374180
Changsheng Bridge	106.654250603991	29.5138095244255	Other					500108	南岸区	17783374180
Changsheng Bridge	106.654250603991	29.5138095244255	Other					500108	南岸区	15330529358
Changsheng Bridge	106.654250603991	29.5138095244255	Other					500108	南岸区	15330529358
Changsheng Bridge	106.654250603991	29.5138095244255	Other					500108	南岸区	15826050835
Changsheng Bridge	106.654250603991	29.5138095244255	Other					500108	南岸区	15826050835
Baile Garden	106.662828540923	29.5157678288966	Other					500108	南岸区	17754970895
Baile Garden	106.662828540923	29.5157678288966	Other					500108	南岸区	17754970895
Baile Garden	106.662828540923	29.5157678288966	Other					500108	南岸区	15823245656
Baile Garden	106.662828540923	29.5157678288966	Other					500108	南岸区	15823245656
Changsheng Bridge	106.654250603991	29.5138095244255	Other					500108	南岸区	15025374746
Changsheng Bridge	106.654250603991	29.5138095244255	Other					500108	南岸区	15025374746
Baile Garden	106.662828540923	29.5157678288966	Other					500108	南岸区
Baile Garden	106.662828540923	29.5157678288966	Other					500108	南岸区
Baile Garden	106.662828540923	29.5157678288966	Other					500108	南岸区	13512361385
Baile Garden	106.662828540923	29.5157678288966	Other					500108	南岸区	13512361385
Fengxi Road	106.450079911851	29.5162707073288	Other					500107	九龙坡区	19912410599
Fengxi Road	106.450079911851	29.5162707073288	Other					500107	九龙坡区	19912410599
Fengxi Road	106.450079911851	29.5162707073288	Other					500107	九龙坡区	15659284549
Fengxi Road	106.450079911851	29.5162707073288	Other					500107	九龙坡区	15659284549
Fengxi Road	106.450079911851	29.5162707073288	Other					500107	九龙坡区	18809398383
Fengxi Road	106.450079911851	29.5162707073288	Other					500107	九龙坡区	18809398383
Changsheng Bridge	106.654250603991	29.5138095244255	Other					500108	南岸区	13224010303
Changsheng Bridge	106.654250603991	29.5138095244255	Other					500108	南岸区	13224010303
Fengxi Road	106.450079911851	29.5162707073288	Other					500107	九龙坡区	18090603626
Fengxi Road	106.450079911851	29.5162707073288	Other					500107	九龙坡区	18090603626
Fengxi Road	106.450079911851	29.5162707073288	Other					500107	九龙坡区	18102312885
Fengxi Road	106.450079911851	29.5162707073288	Other					500107	九龙坡区	18102312885
Fengxi Road	106.450079911851	29.5162707073288	Other					500107	九龙坡区
Fengxi Road	106.450079911851	29.5162707073288	Other					500107	九龙坡区
Fengxi Road	106.450079911851	29.5162707073288	Other					500107	九龙坡区
Fengxi Road	106.450079911851	29.5162707073288	Other					500107	九龙坡区
Fengxi Road	106.450079911851	29.5162707073288	Other					500107	九龙坡区	13752884957
Fengxi Road	106.450079911851	29.5162707073288	Other					500107	九龙坡区	13752884957
Baile Garden	106.662828540923	29.5157678288966	Other					500108	南岸区	15123557597
Baile Garden	106.662828540923	29.5157678288966	Other					500108	南岸区	15123557597
Baile Garden	106.662828540923	29.5157678288966	Other					500108	南岸区	18996088373
Baile Garden	106.662828540923	29.5157678288966	Other					500108	南岸区	18996088373
Fengxi Road	106.450079911851	29.5162707073288	Other					500107	九龙坡区
Fengxi Road	106.450079911851	29.5162707073288	Other					500107	九龙坡区
Baile Garden	106.662828540923	29.5157678288966	Other					500108	南岸区
Baile Garden	106.662828540923	29.5157678288966	Other					500108	南岸区
Fengxi Road	106.450079911851	29.5162707073288	Other					500107	九龙坡区	18223252373
Fengxi Road	106.450079911851	29.5162707073288	Other					500107	九龙坡区	18223252373
Fengxi Road	106.450079911851	29.5162707073288	Other					500107	九龙坡区	13983455924
Fengxi Road	106.450079911851	29.5162707073288	Other					500107	九龙坡区	13983455924
Baile Garden	106.662828540923	29.5157678288966	Other					500108	南岸区	17823082939
Baile Garden	106.662828540923	29.5157678288966	Other					500108	南岸区	17823082939
Baile Garden	106.662828540923	29.5157678288966	Other					500108	南岸区
Baile Garden	106.662828540923	29.5157678288966	Other					500108	南岸区
Baile Garden	106.662828540923	29.5157678288966	Other					500108	南岸区	13072383896
Baile Garden	106.662828540923	29.5157678288966	Other					500108	南岸区	13072383896
Baile Garden	106.662828540923	29.5157678288966	Other					500108	南岸区	18908352867
Baile Garden	106.662828540923	29.5157678288966	Other					500108	南岸区	18908352867
Fengxi Road	106.450079911851	29.5162707073288	Other					500107	九龙坡区
Fengxi Road	106.450079911851	29.5162707073288	Other					500107	九龙坡区
Fengxi Road	106.450079911851	29.5162707073288	Other					500107	九龙坡区	18288664128
Fengxi Road	106.450079911851	29.5162707073288	Other					500107	九龙坡区	18288664128
Fengxi Road	106.450079911851	29.5162707073288	Other					500107	九龙坡区	13883050667
Fengxi Road	106.450079911851	29.5162707073288	Other					500107	九龙坡区	13883050667
Fengxi Road	106.450079911851	29.5162707073288	Other					500107	九龙坡区	15213390429
Fengxi Road	106.450079911851	29.5162707073288	Other					500107	九龙坡区	15213390429
Fengxi Road	106.450079911851	29.5162707073288	Other					500107	九龙坡区	15823691215
Fengxi Road	106.450079911851	29.5162707073288	Other					500107	九龙坡区	15823691215
Fengxi Road	106.450079911851	29.5162707073288	Other					500107	九龙坡区
Fengxi Road	106.450079911851	29.5162707073288	Other					500107	九龙坡区
Fengxi Road	106.450079911851	29.5162707073288	Other					500107	九龙坡区
Fengxi Road	106.450079911851	29.5162707073288	Other					500107	九龙坡区
Fengxi Road	106.450079911851	29.5162707073288	Other					500107	九龙坡区
Fengxi Road	106.450079911851	29.5162707073288	Other					500107	九龙坡区
Changsheng Bridge	106.654250603991	29.5138095244255	Other					500108	南岸区	18315161119
Changsheng Bridge	106.654250603991	29.5138095244255	Other					500108	南岸区	18315161119
Fengxi Road	106.450079911851	29.5162707073288	Other					500107	九龙坡区
Fengxi Road	106.450079911851	29.5162707073288	Other					500107	九龙坡区
Fengxi Road	106.450079911851	29.5162707073288	Other					500107	九龙坡区	18623335383
Fengxi Road	106.450079911851	29.5162707073288	Other					500107	九龙坡区	18623335383
Fengxi Road	106.450079911851	29.5162707073288	Other					500106	Shapingba区
Fengxi Road	106.450079911851	29.5162707073288	Other					500106	Shapingba区
Fengxi Road	106.450079911851	29.5162707073288	Other					500106	Shapingba区
Fengxi Road	106.450079911851	29.5162707073288	Other					500106	Shapingba区
Fengxi Road	106.450079911851	29.5162707073288	Other					500107	九龙坡区	15922705641
Fengxi Road	106.450079911851	29.5162707073288	Other					500107	九龙坡区	15922705641
Changsheng Bridge	106.654250603991	29.5138095244255	Other					500108	南岸区	15213096391
Changsheng Bridge	106.654250603991	29.5138095244255	Other					500108	南岸区	15213096391
Fengxi Road	106.450079911851	29.5162707073288	Other					500107	九龙坡区
Fengxi Road	106.450079911851	29.5162707073288	Other					500107	九龙坡区
Fengxi Road	106.450079911851	29.5162707073288	Other					500107	九龙坡区
Fengxi Road	106.450079911851	29.5162707073288	Other					500107	九龙坡区
Fengxi Road	106.450079911851	29.5162707073288	Other					500107	九龙坡区
Fengxi Road	106.450079911851	29.5162707073288	Other					500107	九龙坡区
Fengxi Road	106.450079911851	29.5162707073288	Other					500107	九龙坡区	17726208017
Fengxi Road	106.450079911851	29.5162707073288	Other					500107	九龙坡区	17726208017
Fengxi Road	106.450079911851	29.5162707073288	Other					500107	九龙坡区	15025311767
Fengxi Road	106.450079911851	29.5162707073288	Other					500107	九龙坡区	15025311767
Fengxi Road	106.450079911851	29.5162707073288	Other					500107	九龙坡区
Fengxi Road	106.450079911851	29.5162707073288	Other					500107	九龙坡区
Fengxi Road	106.450079911851	29.5162707073288	Other					500107	九龙坡区	13983617673
Fengxi Road	106.450079911851	29.5162707073288	Other					500107	九龙坡区	13983617673
Fengxi Road	106.450079911851	29.5162707073288	Other					500107	九龙坡区
Fengxi Road	106.450079911851	29.5162707073288	Other					500107	九龙坡区
Fengxi Road	106.450079911851	29.5162707073288	Other					500107	九龙坡区	15736436238
Fengxi Road	106.450079911851	29.5162707073288	Other					500107	九龙坡区	15736436238
Fengxi Road	106.450079911851	29.5162707073288	Other					500107	九龙坡区
Fengxi Road	106.450079911851	29.5162707073288	Other					500107	九龙坡区
Fengxi Road	106.450079911851	29.5162707073288	Other					500107	九龙坡区	15683046969
Fengxi Road	106.450079911851	29.5162707073288	Other					500107	九龙坡区	15683046969
Fengxi Road	106.450079911851	29.5162707073288	Other					500107	九龙坡区	023-61066669
Fengxi Road	106.450079911851	29.5162707073288	Other					500107	九龙坡区	023-61066669
Changsheng Bridge	106.654250603991	29.5138095244255	Other					500108	南岸区	15086609685
Changsheng Bridge	106.654250603991	29.5138095244255	Other					500108	南岸区	15086609685
Fengxi Road	106.450079911851	29.5162707073288	Other					500106	Shapingba区
Fengxi Road	106.450079911851	29.5162707073288	Other					500106	Shapingba区
Changsheng Bridge	106.654250603991	29.5138095244255	Other					500108	南岸区	023-67754545
Changsheng Bridge	106.654250603991	29.5138095244255	Other					500108	南岸区	023-67754545
Changsheng Bridge	106.654250603991	29.5138095244255	Other					500108	南岸区	18983679910
Changsheng Bridge	106.654250603991	29.5138095244255	Other					500108	南岸区	18983679910
Caiyun Lake	106.467663778671	29.5185044997943	Other					500107	九龙坡区	18081434443
Caiyun Lake	106.467663778671	29.5185044997943	Other					500107	九龙坡区	18081434443
Caiyun Lake	106.467663778671	29.5185044997943	Other					500107	九龙坡区	13647643484
Caiyun Lake	106.467663778671	29.5185044997943	Other					500107	九龙坡区	13647643484
Changsheng Bridge	106.654250603991	29.5138095244255	Other					500108	南岸区	13896025713
Changsheng Bridge	106.654250603991	29.5138095244255	Other					500108	南岸区	13896025713
Caiyun Lake	106.467663778671	29.5185044997943	Other					500107	九龙坡区	18084033783
Caiyun Lake	106.467663778671	29.5185044997943	Other					500107	九龙坡区	18084033783
Fengxi Road	106.450079911851	29.5162707073288	Other					500106	Shapingba区
Fengxi Road	106.450079911851	29.5162707073288	Other					500106	Shapingba区
Changsheng Bridge	106.654250603991	29.5138095244255	Other					500108	南岸区	13112828860
Changsheng Bridge	106.654250603991	29.5138095244255	Other					500108	南岸区	13112828860
Fengxi Road	106.450079911851	29.5162707073288	Other					500106	Shapingba区
Fengxi Road	106.450079911851	29.5162707073288	Other					500106	Shapingba区
Caiyun Lake	106.467663778671	29.5185044997943	Other					500107	九龙坡区
Caiyun Lake	106.467663778671	29.5185044997943	Other					500107	九龙坡区
Caiyun Lake	106.467663778671	29.5185044997943	Other					500107	九龙坡区	13883171068;17782231613
Caiyun Lake	106.467663778671	29.5185044997943	Other					500107	九龙坡区	13883171068;17782231613
Caiyun Lake	106.467663778671	29.5185044997943	Other					500107	九龙坡区	13628254872
Caiyun Lake	106.467663778671	29.5185044997943	Other					500107	九龙坡区	13628254872
Changsheng Bridge	106.654250603991	29.5138095244255	Other					500108	南岸区
Changsheng Bridge	106.654250603991	29.5138095244255	Other					500108	南岸区
Caiyun Lake	106.467663778671	29.5185044997943	Other					500107	九龙坡区	13140250675
Caiyun Lake	106.467663778671	29.5185044997943	Other					500107	九龙坡区	13140250675
Caiyun Lake	106.467663778671	29.5185044997943	Other					500107	九龙坡区	15310986813
Caiyun Lake	106.467663778671	29.5185044997943	Other					500107	九龙坡区	15310986813
Caiyun Lake	106.467663778671	29.5185044997943	Other					500107	九龙坡区	15023333362
Caiyun Lake	106.467663778671	29.5185044997943	Other					500107	九龙坡区	15023333362
Caiyun Lake	106.467663778671	29.5185044997943	Other					500107	九龙坡区	18290245310;13594836998
Caiyun Lake	106.467663778671	29.5185044997943	Other					500107	九龙坡区	18290245310;13594836998
Caiyun Lake	106.467663778671	29.5185044997943	Other					500107	九龙坡区	15736299821
Caiyun Lake	106.467663778671	29.5185044997943	Other					500107	九龙坡区	15736299821
Fengxi Road	106.450079911851	29.5162707073288	Other					500107	九龙坡区	15723410289
Fengxi Road	106.450079911851	29.5162707073288	Other					500107	九龙坡区	15723410289
Caiyun Lake	106.467663778671	29.5185044997943	Other					500107	九龙坡区	13594698869
Caiyun Lake	106.467663778671	29.5185044997943	Other					500107	九龙坡区	13594698869
Caiyun Lake	106.467663778671	29.5185044997943	Other					500107	九龙坡区	17338390060
Caiyun Lake	106.467663778671	29.5185044997943	Other					500107	九龙坡区	17338390060
Caiyun Lake	106.467663778671	29.5185044997943	Other					500107	九龙坡区	18008311475
Caiyun Lake	106.467663778671	29.5185044997943	Other					500107	九龙坡区	18008311475
Caiyun Lake	106.467663778671	29.5185044997943	Other					500107	九龙坡区	023-68498025;13983895381
Caiyun Lake	106.467663778671	29.5185044997943	Other					500107	九龙坡区	023-68498025;13983895381
Caiyun Lake	106.467663778671	29.5185044997943	Other					500107	九龙坡区	18323438066
Caiyun Lake	106.467663778671	29.5185044997943	Other					500107	九龙坡区	18323438066
Caiyun Lake	106.467663778671	29.5185044997943	Other					500107	九龙坡区
Caiyun Lake	106.467663778671	29.5185044997943	Other					500107	九龙坡区
Caiyun Lake	106.467663778671	29.5185044997943	Other					500107	九龙坡区	023-68184938
Caiyun Lake	106.467663778671	29.5185044997943	Other					500107	九龙坡区	023-68184938
Caiyun Lake	106.467663778671	29.5185044997943	Other					500107	九龙坡区	023-67013046
Caiyun Lake	106.467663778671	29.5185044997943	Other					500107	九龙坡区	023-67013046
Caiyun Lake	106.467663778671	29.5185044997943	Other					500107	九龙坡区	023-67013046
Caiyun Lake	106.467663778671	29.5185044997943	Other					500107	九龙坡区	023-67013046
Fengxi Road	106.450079911851	29.5162707073288	Other					500107	九龙坡区	023-68191866
Fengxi Road	106.450079911851	29.5162707073288	Other					500107	九龙坡区	023-68191866
Fengxi Road	106.450079911851	29.5162707073288	Other					500107	九龙坡区	023-68191866
Fengxi Road	106.450079911851	29.5162707073288	Other					500107	九龙坡区	023-68191866
Caiyun Lake	106.467663778671	29.5185044997943	Other					500107	九龙坡区	023-68502789
Caiyun Lake	106.467663778671	29.5185044997943	Other					500107	九龙坡区	023-68502789
Caiyun Lake	106.467663778671	29.5185044997943	Other					500107	九龙坡区
Caiyun Lake	106.467663778671	29.5185044997943	Other					500107	九龙坡区
Fengxi Road	106.450079911851	29.5162707073288	Other					500107	九龙坡区	18623335383
Fengxi Road	106.450079911851	29.5162707073288	Other					500107	九龙坡区	18623335383
Changsheng Bridge	106.654250603991	29.5138095244255	Other					500108	南岸区	17623022117
Changsheng Bridge	106.654250603991	29.5138095244255	Other					500108	南岸区	17623022117
Changsheng Bridge	106.654250603991	29.5138095244255	Other					500108	南岸区	18682500165
Changsheng Bridge	106.654250603991	29.5138095244255	Other					500108	南岸区	18682500165
Fengxi Road	106.450079911851	29.5162707073288	Other					500106	Shapingba区
Fengxi Road	106.450079911851	29.5162707073288	Other					500106	Shapingba区
Fengxi Road	106.450079911851	29.5162707073288	Other					500107	九龙坡区	15998961350
Fengxi Road	106.450079911851	29.5162707073288	Other					500107	九龙坡区	15998961350
Caiyun Lake	106.467663778671	29.5185044997943	Other					500107	九龙坡区	13983096410
Caiyun Lake	106.467663778671	29.5185044997943	Other					500107	九龙坡区	13983096410
Fengxi Road	106.450079911851	29.5162707073288	Other					500107	九龙坡区	13436114345
Fengxi Road	106.450079911851	29.5162707073288	Other					500107	九龙坡区	13436114345
Changsheng Bridge	106.654250603991	29.5138095244255	Other					500108	南岸区	17723886839
Changsheng Bridge	106.654250603991	29.5138095244255	Other					500108	南岸区	17723886839
Changsheng Bridge	106.654250603991	29.5138095244255	Other					500108	南岸区	18996197588
Changsheng Bridge	106.654250603991	29.5138095244255	Other					500108	南岸区	18996197588
Caiyun Lake	106.467663778671	29.5185044997943	Other					500107	九龙坡区	15823119619;18781815040
Caiyun Lake	106.467663778671	29.5185044997943	Other					500107	九龙坡区	15823119619;18781815040
Caiyun Lake	106.467663778671	29.5185044997943	Other					500107	九龙坡区	13648383698;13637757637
Caiyun Lake	106.467663778671	29.5185044997943	Other					500107	九龙坡区	13648383698;13637757637
Caiyun Lake	106.467663778671	29.5185044997943	Other					500107	九龙坡区	15823119619
Caiyun Lake	106.467663778671	29.5185044997943	Other					500107	九龙坡区	15823119619
Caiyun Lake	106.467663778671	29.5185044997943	Other					500107	九龙坡区	18223279923
Caiyun Lake	106.467663778671	29.5185044997943	Other					500107	九龙坡区	18223279923
Changsheng Bridge	106.654250603991	29.5138095244255	Other					500108	南岸区
Changsheng Bridge	106.654250603991	29.5138095244255	Other					500108	南岸区
Changsheng Bridge	106.654250603991	29.5138095244255	Other					500108	南岸区	13502345958
Changsheng Bridge	106.654250603991	29.5138095244255	Other					500108	南岸区	13502345958
Fengxi Road	106.450079911851	29.5162707073288	Other					500107	九龙坡区
Fengxi Road	106.450079911851	29.5162707073288	Other					500107	九龙坡区
Four kilometers away	106.573756451562	29.5205830189399	Other					500108	南岸区	18580008980
Four kilometers away	106.573756451562	29.5205830189399	Other					500108	南岸区	18580008980
Southern Lake	106.552636513794	29.5197387765258	Other					500108	南岸区	13251404667
Southern Lake	106.552636513794	29.5197387765258	Other					500108	南岸区	13251404667
Fengxi Road	106.450079911851	29.5162707073288	Other					500106	Shapingba区	13368173661
Fengxi Road	106.450079911851	29.5162707073288	Other					500106	Shapingba区	13368173661
Fengxi Road	106.450079911851	29.5162707073288	Other					500106	Shapingba区	17723897382
Fengxi Road	106.450079911851	29.5162707073288	Other					500106	Shapingba区	17723897382
Caiyun Lake	106.467663778671	29.5185044997943	Other					500107	九龙坡区	13883026867
Caiyun Lake	106.467663778671	29.5185044997943	Other					500107	九龙坡区	13883026867
Caiyun Lake	106.467663778671	29.5185044997943	Other					500107	九龙坡区	18581102480
Caiyun Lake	106.467663778671	29.5185044997943	Other					500107	九龙坡区	18581102480
Caiyun Lake	106.467663778671	29.5185044997943	Other					500107	九龙坡区	15123750275
Caiyun Lake	106.467663778671	29.5185044997943	Other					500107	九龙坡区	15123750275
Caiyun Lake	106.467663778671	29.5185044997943	Other					500107	九龙坡区	18223309481
Caiyun Lake	106.467663778671	29.5185044997943	Other					500107	九龙坡区	18223309481
Baile Garden	106.662828540923	29.5157678288966	Other					500108	南岸区
Baile Garden	106.662828540923	29.5157678288966	Other					500108	南岸区
Caiyun Lake	106.467663778671	29.5185044997943	Other					500107	九龙坡区	18581102480;023-68680627
Caiyun Lake	106.467663778671	29.5185044997943	Other					500107	九龙坡区	18581102480;023-68680627
Caiyun Lake	106.467663778671	29.5185044997943	Other					500107	九龙坡区	18375768722
Caiyun Lake	106.467663778671	29.5185044997943	Other					500107	九龙坡区	18375768722
Caiyun Lake	106.467663778671	29.5185044997943	Other					500107	九龙坡区	13896080600
Caiyun Lake	106.467663778671	29.5185044997943	Other					500107	九龙坡区	13896080600
Caiyun Lake	106.467663778671	29.5185044997943	Other					500107	九龙坡区	13608397842
Caiyun Lake	106.467663778671	29.5185044997943	Other					500107	九龙坡区	13608397842
Changsheng Bridge	106.654250603991	29.5138095244255	Other					500108	南岸区	19112074007
Changsheng Bridge	106.654250603991	29.5138095244255	Other					500108	南岸区	19112074007
Changsheng Bridge	106.654250603991	29.5138095244255	Other					500108	南岸区
Changsheng Bridge	106.654250603991	29.5138095244255	Other					500108	南岸区
Fengxi Road	106.450079911851	29.5162707073288	Other					500106	Shapingba区	13594611686;13527358763
Fengxi Road	106.450079911851	29.5162707073288	Other					500106	Shapingba区	13594611686;13527358763
Fengxi Road	106.450079911851	29.5162707073288	Other					500106	Shapingba区	13996232135
Fengxi Road	106.450079911851	29.5162707073288	Other					500106	Shapingba区	13996232135
Changsheng Bridge	106.654250603991	29.5138095244255	Other					500108	南岸区	13752887772
Changsheng Bridge	106.654250603991	29.5138095244255	Other					500108	南岸区	13752887772
Fengxi Road	106.450079911851	29.5162707073288	Other					500106	Shapingba区	023-65299660
Fengxi Road	106.450079911851	29.5162707073288	Other					500106	Shapingba区	023-65299660
Fengxi Road	106.450079911851	29.5162707073288	Other					500106	Shapingba区
Fengxi Road	106.450079911851	29.5162707073288	Other					500106	Shapingba区
Fengxi Road	106.450079911851	29.5162707073288	Other					500106	Shapingba区	13452324771
Fengxi Road	106.450079911851	29.5162707073288	Other					500106	Shapingba区	13452324771
Fengxi Road	106.450079911851	29.5162707073288	Other					500107	九龙坡区	18375740601
Fengxi Road	106.450079911851	29.5162707073288	Other					500107	九龙坡区	18375740601
Fengxi Road	106.450079911851	29.5162707073288	Other					500106	Shapingba区	15178799109
Fengxi Road	106.450079911851	29.5162707073288	Other					500106	Shapingba区	15178799109
Caiyun Lake	106.467663778671	29.5185044997943	Other					500107	九龙坡区	13594950566;15123750275
Caiyun Lake	106.467663778671	29.5185044997943	Other					500107	九龙坡区	13594950566;15123750275
Southern Lake	106.552636513794	29.5197387765258	Other					500108	南岸区
Southern Lake	106.553287161116	29.5197365869539	Other					500108	南岸区
Southern Lake	106.553287161116	29.5197365869539	Other					500108	南岸区
Southern Lake	106.552636513794	29.5197387765258	Other					500108	南岸区
Fengxi Road	106.450079911851	29.5162707073288	Other					500107	九龙坡区	18725681550
Fengxi Road	106.450079911851	29.5162707073288	Other					500107	九龙坡区	18725681550
Fengxi Road	106.450079911851	29.5162707073288	Other					500106	Shapingba区	023-65650081
Fengxi Road	106.450079911851	29.5162707073288	Other					500106	Shapingba区	023-65650081
Fengxi Road	106.450079911851	29.5162707073288	Other					500106	Shapingba区
Fengxi Road	106.450079911851	29.5162707073288	Other					500106	Shapingba区
Caiyun Lake	106.467663778671	29.5185044997943	Other					500107	九龙坡区
Caiyun Lake	106.467663778671	29.5185044997943	Other					500107	九龙坡区
Caiyun Lake	106.467663778671	29.5185044997943	Other					500107	九龙坡区	18375631962
Caiyun Lake	106.467663778671	29.5185044997943	Other					500107	九龙坡区	18375631962
Southern Lake	106.552636513794	29.5197387765258	Other					500108	南岸区
Southern Lake	106.553287161116	29.5197365869539	Other					500108	南岸区
Southern Lake	106.553287161116	29.5197365869539	Other					500108	南岸区
Southern Lake	106.552636513794	29.5197387765258	Other					500108	南岸区
Fengxi Road	106.450079911851	29.5162707073288	Other					500106	Shapingba区
Fengxi Road	106.450079911851	29.5162707073288	Other					500106	Shapingba区
Fengxi Road	106.450079911851	29.5162707073288	Other					500106	Shapingba区	15213203139;18725972573
Fengxi Road	106.450079911851	29.5162707073288	Other					500106	Shapingba区	15213203139;18725972573
Fengxi Road	106.450079911851	29.5162707073288	Other					500106	Shapingba区
Fengxi Road	106.450079911851	29.5162707073288	Other					500106	Shapingba区
Fengxi Road	106.450079911851	29.5162707073288	Other					500106	Shapingba区	18696596688
Fengxi Road	106.450079911851	29.5162707073288	Other					500106	Shapingba区	18696596688
Caiyun Lake	106.467663778671	29.5185044997943	Other					500107	九龙坡区	15823111798
Caiyun Lake	106.467663778671	29.5185044997943	Other					500107	九龙坡区	15823111798
Fengxi Road	106.450079911851	29.5162707073288	Other					500106	Shapingba区
Fengxi Road	106.450079911851	29.5162707073288	Other					500106	Shapingba区
Fengxi Road	106.450079911851	29.5162707073288	Other					500106	Shapingba区	18883677897
Fengxi Road	106.450079911851	29.5162707073288	Other					500106	Shapingba区	18883677897
Fengxi Road	106.450079911851	29.5162707073288	Other					500107	九龙坡区	17623671174
Fengxi Road	106.450079911851	29.5162707073288	Other					500107	九龙坡区	17623671174
Fengxi Road	106.450079911851	29.5162707073288	Other					500106	Shapingba区	023-65608373
Fengxi Road	106.450079911851	29.5162707073288	Other					500106	Shapingba区	023-65608373
Fengxi Road	106.450079911851	29.5162707073288	Other					500107	九龙坡区	15223030991
Fengxi Road	106.450079911851	29.5162707073288	Other					500107	九龙坡区	15223030991
Fengxi Road	106.450079911851	29.5162707073288	Other					500106	Shapingba区
Fengxi Road	106.450079911851	29.5162707073288	Other					500106	Shapingba区
Fengxi Road	106.450079911851	29.5162707073288	Other					500107	九龙坡区	18723542010
Fengxi Road	106.450079911851	29.5162707073288	Other					500107	九龙坡区	18723542010
Fengxi Road	106.450079911851	29.5162707073288	Other					500106	Shapingba区	18008350573
Fengxi Road	106.450079911851	29.5162707073288	Other					500106	Shapingba区	18008350573
Caiyun Lake	106.467663778671	29.5185044997943	Other					500107	九龙坡区	13290019525
Caiyun Lake	106.467663778671	29.5185044997943	Other					500107	九龙坡区	13290019525
Fengxi Road	106.450079911851	29.5162707073288	Other					500107	九龙坡区	15922812112
Fengxi Road	106.450079911851	29.5162707073288	Other					500107	九龙坡区	15922812112
Fengxi Road	106.450079911851	29.5162707073288	Other					500107	九龙坡区
Fengxi Road	106.450079911851	29.5162707073288	Other					500107	九龙坡区
Fengxi Road	106.450079911851	29.5162707073288	Other					500106	Shapingba区
Fengxi Road	106.450079911851	29.5162707073288	Other					500106	Shapingba区
Fengxi Road	106.450079911851	29.5162707073288	Other					500106	Shapingba区	15310251101
Fengxi Road	106.450079911851	29.5162707073288	Other					500106	Shapingba区	15310251101
Fengxi Road	106.450079911851	29.5162707073288	Other					500106	Shapingba区	13527440724
Fengxi Road	106.450079911851	29.5162707073288	Other					500106	Shapingba区	13527440724
Fengxi Road	106.450079911851	29.5162707073288	Other					500107	九龙坡区	18302344351
Fengxi Road	106.450079911851	29.5162707073288	Other					500107	九龙坡区	18302344351
Fengxi Road	106.450079911851	29.5162707073288	Other					500106	Shapingba区
Fengxi Road	106.450079911851	29.5162707073288	Other					500106	Shapingba区
Fengxi Road	106.450079911851	29.5162707073288	Other					500107	九龙坡区
Fengxi Road	106.450079911851	29.5162707073288	Other					500107	九龙坡区
Fengxi Road	106.450079911851	29.5162707073288	Other					500106	Shapingba区	17880203545
Fengxi Road	106.450079911851	29.5162707073288	Other					500106	Shapingba区	17880203545
Fengxi Road	106.450079911851	29.5162707073288	Other					500106	Shapingba区	15923874426
Fengxi Road	106.450079911851	29.5162707073288	Other					500106	Shapingba区	15923874426
Caiyun Lake	106.467663778671	29.5185044997943	Other					500107	九龙坡区	023-68086158
Caiyun Lake	106.467663778671	29.5185044997943	Other					500107	九龙坡区	023-68086158
Fengxi Road	106.450079911851	29.5162707073288	Other					500106	Shapingba区	023-65092655
Fengxi Road	106.450079911851	29.5162707073288	Other					500106	Shapingba区	023-65092655
Fengxi Road	106.450079911851	29.5162707073288	Other					500107	九龙坡区	18602375160
Fengxi Road	106.450079911851	29.5162707073288	Other					500107	九龙坡区	18602375160
Haixia Road	106.542532552203	29.5213120908422	Other					500108	南岸区	023-62892205
Haixia Road	106.542532552203	29.5213120908422	Other					500108	南岸区	023-62892205
Fengxi Road	106.450079911851	29.5162707073288	Other					500106	Shapingba区	023-65832660;13452931925
Fengxi Road	106.450079911851	29.5162707073288	Other					500106	Shapingba区	023-65832660;13452931925
Fengxi Road	106.450079911851	29.5162707073288	Other					500106	Shapingba区	18375811798
Fengxi Road	106.450079911851	29.5162707073288	Other					500106	Shapingba区	18375811798
Changsheng Bridge	106.654250603991	29.5138095244255	Other					500108	南岸区	023-86370189
Changsheng Bridge	106.654250603991	29.5138095244255	Other					500108	南岸区	023-86370189
Fengxi Road	106.450079911851	29.5162707073288	Other					500107	九龙坡区	18183139914
Fengxi Road	106.450079911851	29.5162707073288	Other					500107	九龙坡区	18183139914
Changsheng Bridge	106.654250603991	29.5138095244255	Other					500108	南岸区	18108396422
Changsheng Bridge	106.654250603991	29.5138095244255	Other					500108	南岸区	18108396422
Changsheng Bridge	106.654250603991	29.5138095244255	Other					500108	南岸区	13752884627
Changsheng Bridge	106.654250603991	29.5138095244255	Other					500108	南岸区	13752884627
Fengxi Road	106.450079911851	29.5162707073288	Other					500106	Shapingba区	17815393461
Fengxi Road	106.450079911851	29.5162707073288	Other					500106	Shapingba区	17815393461
Caiyun Lake	106.467663778671	29.5185044997943	Other					500107	九龙坡区	17729657549
Caiyun Lake	106.467663778671	29.5185044997943	Other					500107	九龙坡区	17729657549
Caiyun Lake	106.467663778671	29.5185044997943	Other					500107	九龙坡区
Caiyun Lake	106.467663778671	29.5185044997943	Other					500107	九龙坡区
Fengxi Road	106.450079911851	29.5162707073288	Other					500106	Shapingba区
Fengxi Road	106.450079911851	29.5162707073288	Other					500106	Shapingba区
Fengxi Road	106.450079911851	29.5162707073288	Other					500106	Shapingba区	18581031286
Fengxi Road	106.450079911851	29.5162707073288	Other					500106	Shapingba区	18581031286
Haixia Road	106.542532552203	29.5213120908422	Other					500108	南岸区	023-62973936;18580336421
Haixia Road	106.542532552203	29.5213120908422	Other					500108	南岸区	023-62973936;18580336421
Fengxi Road	106.450079911851	29.5162707073288	Other					500106	Shapingba区	19112109763
Fengxi Road	106.450079911851	29.5162707073288	Other					500106	Shapingba区	19112109763
Fengxi Road	106.450079911851	29.5162707073288	Other					500106	Shapingba区	19923596993
Fengxi Road	106.450079911851	29.5162707073288	Other					500106	Shapingba区	19923596993
Southern Lake	106.552636513794	29.5197387765258	Other					500108	南岸区	18725686650
Southern Lake	106.553287161116	29.5197365869539	Other					500108	南岸区	18725686650
[truncated: 296,035+ more rows]

## Sheet: 筛选分析-type (计数) 6
type	歇台子	大学城	万寿路	王家庄	洪湖东路	仁济站
住宅用地	2600	390	1912	12	2326	348
商业用地	1128	282	1714	9	780	201
其他	322		724
公共管理与公共服务用地	182	152	376		210	160
交通运输用地	178	56	202	12	382	34
