# Supplementary material for: Classification of mountain-based rail transit stations and analysis of passenger flow influencing mechanisms
Source: PLoS One. 2025 May 27;20(5):e0323937. doi: 10.1371/journal.pone.0323937 (PMC12111614; doi:10.1371/journal.pone.0323937)
Supplement: S6 File — (XLSX) [file pone.0323937.s006.xlsx]

## Sheet: Sheet1
site name	Interchange station	Transportation junction	Adjacent business district
Chaotianmen	0	0	1
Battle edge	1	0	1
Qixinggang	1	0	1
intersection	1	0	0
Ching Ling	0	0	0
Taepyeong	1	0	1
Petroleum road	0	0	1
berm	0	0	0
Stone bridge shop	1	0	1
Gao Miao Village	0	0	0
Majayan	0	0	0
Little Dragon Kam	1	0	1
Shapingba District	1	1	1
Yanggong Bridge	0	0	1
Tomb of a revolutionary martyr	0	0	0
Magneto port	0	0	1
Ishiipo	0	0	0
Double stele	0	0	0
Laijia Bridge	0	0	0
Micro garden	0	0	0
Chenjiaqiao	0	0	0
College station	0	0	0
Pinnacle slope	0	0	1
Bishan	0	0	0
fishhole	1	0	0
Great river	0	0	0
Baiju Temple	1	0	0
Liujiaba	0	0	0
Jinjiawan	0	0	0
Bridge building	0	0	0
Fort Paradise	0	0	0
Xinshan Village	0	0	0
Dadu Port	0	0	0
Without mishap	0	0	0
Racecourse	0	0	0
Dayan Village	0	0	0
zoo	0	0	1
Yangjiaping	1	0	1
Xiejiawan	1	0	1
Yuan Jiagang	0	0	1
Photuguan	0	0	0
Plum dam	0	0	0
Zeng Jiayan	1	0	0
Daxi Valley	0	0	0
Yellow Garden	0	0	0
Linjiang Gate	0	0	1
Golden bamboo	0	0	0
Fish hu road	0	0	0
Hsuetangwan	0	0	0
Big mountain village	0	0	0
Huaxi	0	0	0
Fork in the road	0	0	0
Nine kilometers	0	0	0
Qilosaur	0	0	0
Eight kilometers	0	0	0
Chongqing Jiaotong University	0	0	0
Six kilometers	0	0	0
Chongqing Technology and Business University	0	0	0
Four kilometers	1	1	0
Nanping	0	0	1
Industry and trade	0	0	1
Copper coin bureau	0	0	0
tuber	1	0	0
Hua Xin Street	0	0	0
Guanyin Bridge	1	0	1
Hongqi River Ditch	0	0	1
Jiazhou road	0	0	1
Zheng's yard	0	0	0
Tang family yard	0	0	0
Shiongpyong	0	0	1
Dragon head Temple	0	0	0
Tong's yard	0	0	0
Jin Yu	0	0	0
Golden Boy Road	0	0	0
Married couple	0	0	0
Garden Expo Garden	0	0	0
Cui Yun	0	0	0
Cheung Fuk road	0	0	0
revival	0	0	0
Ssangyong	0	0	0
Bizin	1	0	0
Man lift dam	0	0	0
lotus	0	0	0
Moon Viewing Road	0	0	0
High Castle See	0	0	0
Airport plaza	0	0	0
Double Phoenix Bridge	0	0	0
Min An Avenue	1	0	0
Chongqing North Railway Station North Square	1	1	0
Head pond	1	0	0
Bonded port	0	0	0
A small beach	0	0	0
Black stone	0	0	0
Port city	0	0	0
Pacific punch	0	0	0
Tang Jiatuo	0	0	0
Shek Hsin road	0	0	0
Ba Mountain	0	0	0
Fengxi Road	0	0	0
Chongqing West Railway Station	1	1	0
Huayan Temple	0	0	0
Huacheng Road	0	0	0
Halfway up the hill	0	0	0
Jungliangsan	0	0	0
Jin Jianlu	0	0	0
Huayan Center	0	0	0
Jump rung	1	0	0
Beibei District	0	0	0
Southwest University	0	0	0
Champion tablet	0	0	0
Long Fengxi	0	0	0
Xiang Jiagang	0	0	0
The CAI family	0	0	0
Jinshan Temple	0	0	0
Regia	1	0	0
Winding river	0	0	0
A surname	0	0	0
Bamboo grove	0	0	0
Photoelectric garden	0	0	0
Ranjia Dam	1	0	0
Dalong Mountain	1	0	0
Flower garden	0	0	0
Hwang Nam 塝	0	0	0
Red earth	1	0	0
Wuli Store	1	0	0
Jiangbei City	1	0	0
Grand theatre	0	0	0
diminutive	1	0	1
Sheung sun street	1	0	0
Liu Jiaping	0	0	0
Bridge of Eternal Life	0	0	0
Qijiawan	0	0	0
Tea plantation	0	0	0
Caojia Bay	0	0	0
sandbank	0	0	0
Red rock flat	0	0	0
Renaissance	0	0	0
Reflect on the source	0	0	0
Liu's yard	0	0	0
Qingxi River	0	0	0
Wang Jiazhuang	1	0	0
Yuelai	1	0	0
National Expo Center	0	0	0
Gao Yikou	0	0	0
Huangmaoping	0	0	0
Happy Valley	0	0	0
Carp pond	1	0	0
Longtou Temple Park	0	0	0
Chongqing North Railway Station South Square	1	1	0
Minxin Garden	0	0	0
Sanya Bay	0	0	0
Sheung wan road	1	0	0
Huanshan Park	0	0	0
Long river	0	0	0
Jiangbei Airport Terminal 3	0	1	0
Jiangbei Airport T2 terminal	1	1	1
Yubei Square	0	0	1
Kashan	0	0	0
Central Park East	1	0	0
Central Park	0	0	0
Central Park West	1	0	0
Jiro	0	0	0
Caiyun Lake	0	0	0
Chenjiaping	0	0	0
Olympic sports center	0	0	0
Channel road	0	0	0
South Lake	1	0	0
Kamihiro	0	0	0
Nhan Ji	0	0	0
Tu Shan	0	0	0
Marble stone	0	0	0
Chongqing and Lu	0	0	0
Honghu East Road	0	0	0
Walking park	0	0	0
Sports park	0	0	0
Nanqiao Temple	0	0	0
Jade Belt Mountain	0	0	0
Chongqing University	0	0	0
The Star Bridge	0	0	0
Chongqing Library	0	0	0
Fengming Mountain	0	0	0
Get to the bridge	0	0	0
Hualong	0	0	0
Big rock dam	0	0	0
Happiness Square	0	0	0
Harmony with the people	0	0	0
United Road	0	0	0
Heavy light	0	0	0
Garden expo center	0	0	0
