# Supplementary material for: Classification of mountain-based rail transit stations and analysis of passenger flow influencing mechanisms
Source: PLoS One. 2025 May 27;20(5):e0323937. doi: 10.1371/journal.pone.0323937 (PMC12111614; doi:10.1371/journal.pone.0323937)
Supplement: S7 File — (XLSX) [file pone.0323937.s007.xlsx]

## Sheet: Sheet1
Site name	Morning peak arrivals	Morning peak departures	Evening peak arrivals	Evening peak departures
Liu Jiaping	117185	94085	102803	71792
Heavy light	92344	64991	70084	70999
Carp pond	55839	37765	35967	55712
Petroleum road	98653	130449	195627	188476
Gao Miao Village	149640	40941	62596	104426
Yanggong Bridge	74255	22714	35091	57958
Double stele	104334	47078	54385	97174
Micro garden	152737	110656	129185	131754
College station	102596	62754	90717	112699
Pinnacle slope	95712	33392	62600	84554
fishhole	116725	44141	60044	83221
High Castle See	30814	50809	35092	50236
Hsuetangwan	69798	69954	93538	85982
Nine kilometers	180172	23025	40666	76841
Six kilometers	146213	32760	47665	101262
Hua Xin Street	107891	48742	62749	81358
Golden Boy Road	61703	157594	154194	68204
revival	143953	39414	46289	130326
Beibei District	108231	67366	92231	99885
The CAI family	164158	29834	39211	137522
A surname	142745	36206	46104	108523
Yellow Garden	21297	32645	28985	4326
Bamboo grove	92665	65192	73527	85576
Sheung sun street	110381	49447	64068	98094
Liujiaba	10044	15732	6820	7846
Bridge of Eternal Life	244349	75569	84383	196314
Tea plantation	116216	135479	124236	85368
Jiangbei Airport T2 terminal	17922	50545	54468	27614
Jiro	67463	62041	64631	54734
Tu Shan	97346	35623	39655	88221
Marble stone	122214	50471	75946	118457
Chongqing and Lu	118617	41615	64674	95894
Honghu East Road	15763	124868	119454	23578
Jade Belt Mountain	90149	33336	45324	73433
Chongqing University	100793	38100	55521	80805
Chongqing Library	127076	88487	94057	118462
Big rock dam	150797	35534	57430	129454
Battle edge	70056	150849	184938	108609
Qixinggang	89823	94425	90880	96608
Taepyeong	203009	220137	202084	192302
Yangjiaping	127038	14362	159495	16724
Min An Avenue	64375	47252	55749	60116
Red earth	110996	57504	65510	115878
Linjiang Gate	19220	18576	15059	16374
Chenjiaping	58165	47801	53915	46726
berm	86739	60357	64113	69094
Xiejiawan	206999	203242	209832	236205
Yuan Jiagang	89063	149543	15385	91264
Chongqing Technology and Business University	79164	63122	71652	91530
Industry and trade	136783	168232	188634	129104
tuber	66594	140594	108180	74163
Photuguan	5921	12183	14631	7532
Man lift dam	16058	21384	23421	15357
Shiongpyong	79222	91065	78018	85396
Champion tablet	101745	114004	10455	97856
Photoelectric garden	28462	455516	372778	25494
Daxi Valley	27776	12542	25734	14686
Fort Paradise	22785	17356	25683	16834
Dalong Mountain	146603	68489	76922	138338
Chongqing North Railway Station North Square	73253	64216	84274	115794
Hwang Nam 塝	129291	71102	87290	133550
Wuli Store	84120	68270	75351	49214
Longtou Temple Park	43572	58563	62849	43169
Double Phoenix Bridge	9517	6357	10621	8572
Airport plaza	43648	35723	53153	39272
South Lake	83497	34323	43988	63073
Nanqiao Temple	138053	60246	71951	113018
Magneto port	40935	26319	67142	37804
Ishiipo	35247	16345	24038	26997
Laijia Bridge	21510	27278	33600	46760
Chenjiaqiao	71387	36012	46878	59608
Big mountain village	47407	20739	27330	28385
Huaxi	60366	31343	40877	43838
Qilosaur	66916	22944	27678	66166
Tong's yard	47888	18152	20481	42063
Cheung Fuk road	20287	42673	24749	11677
Bonded port	14557	10159	14610	10850
A small beach	13206	29698	29200	9345
Black stone	6643	2697	3011	7170
Pacific punch	5700	9728	7156	5425
Tang Jiatuo	9032	11624	13472	9071
Dadu Port	49476	23631	22165	52725
Huacheng Road	2525	1870	2543	2775
Jin Jianlu	19426	3465	5967	17493
Jump rung	11570	6558	11691	10443
Long Fengxi	23120	9939	11031	17540
Xiang Jiagang	44469	72965	60622	38826
Without mishap	132277	91725	46748	104215
Jinshan Temple	14575	29077	19051	23906
Regia	12915	72194	77543	19647
Winding river	10604	36107	32250	8586
Caojia Bay	68869	25847	29249	31473
sandbank	143	332	422	319
Reflect on the source	6629	8353	10998	8782
Liu's yard	5915	4402	6333	7630
Qingxi River	986	3284	3810	1470
Renaissance	3462	2523	1346	4214
lotus	89435	25245	44878	84645
Wang Jiazhuang	1580	9258	9569	2130
National Expo Center	1216	5165	4897	1171
Gao Yikou	15285	9651	10764	10672
Huangmaoping	4621	17716	10979	3195
Happy Valley	15428	20211	25475	14337
Minxin Garden	60587	24446	36307	50989
Jinjiawan	76229	24782	38479	63145
Sheung wan road	22283	47563	58379	19899
Huanshan Park	13498	20213	25884	9457
Long river	12986	34502	26020	13073
Jiangbei Airport Terminal 3	9659	45036	41865	27134
Central Park East	19305	23038	25612	14639
Central Park West	29492	17387	25901	6011
Luojiaba	2723	1012	973	2324
Haitang Creek	66083	29906	37396	52390
Tanhak	12337	4914	4621	11993
Garden expo center	31355	24562	26639	22914
Red rock flat	4402	7345	8464	7531
Majayan	15497	18562	21235	12832
Zeng Jiayan	17662	35300	34304	20629
Fork in the road	36862	16868	21305	36977
Eight kilometers	28870	20651	43618	23900
Chongqing Jiaotong University	43829	13558	31995	33622
Copper coin bureau	72409	23649	34226	56208
Dragon head Temple	49083	20648	30702	38486
Garden Expo Garden	58968	69914	78919	35847
Cui Yun	40088	38223	29213	25983
Bizin	26067	27448	30155	29345
Head pond	30776	19328	26840	25707
Ba Mountain	7586	2703	4949	8021
Fengxi Road	6836	3324	5020	7920
Chongqing West Railway Station	6037	13973	16839	13895
Huayan Temple	3049	1946	3257	3552
Halfway up the hill	7298	1687	3796	7329
Jungliangsan	11677	4003	5832	10756
Huayan Center	13286	5353	8144	13073
Southwest University	30072	10319	29351	32823
Yuelai	13639	16606	21663	10383
Sanya Bay	15934	9531	30132	36467
Moon Viewing Road	26908	15857	37510	42265
Sanya Bay	21997	31413	30934	20847
Kashan	78289	28035	35100	56717
Central Park	7788	14446	16989	21093
Get to the bridge	11734	9465	11215	10817
Hualong	12542	4875	7715	10544
Harmony with the people	25846	18611	22258	24420
Chaotianmen	5186	28838	53533	25832
Ching Ling	47836	39433	48800	36863
Tomb of a revolutionary martyr	65505	30309	48568	57281
Golden bamboo	73986	27035	32848	60692
Fish hu road	70580	61887	57365	59643
Zheng's yard	64825	55025	62653	56397
Tang family yard	37813	45026	47884	31795
Jin Yu	26513	94480	114991	35185
Married couple	77680	46225	53726	80236
Racecourse	24350	14778	66223	75328
Red rock flat	2944	1483	4608	6432
zoo	36419	24567	67356	65328
Dayan Village	25789	13457	53072	63160
Ssangyong	71608	45321	44466	64394
Plum dam	946	246	29338	25858
Shek Hsin road	8094	3339	6277	8810
Jiangbei City	17605	135628	121943	27049
Grand theatre	13993	111725	94877	19199
Great river	854	653	26486	37145
Bridge building	791	828	24539	28642
Qijiawan	87334	41736	47643	72682
Chongqing North Railway Station South Square	44397	66038	68499	46110
Yubei Square	40629	34609	31030	46206
Caiyun Lake	59304	12856	19799	45304
Olympic sports center	37324	27892	26609	35230
Channel road	67100	31655	40778	48650
Walking park	15664	66929	65862	20150
Sports park	53069	66883	89985	77965
Fengming Mountain	9115	4338	6624	9182
Happiness Square	18905	160727	151738	18394
United Road	32847	53703	62264	41458
Shapingba District	310408	332614	483764	492148
Guanyin Bridge	152067	291463	465121	383800
Stone bridge shop	196106	156714	185781	174896
Hongqi River Ditch	187065	243162	240580	194773
Xinshan Village	107182	98631	62765	85322
Jiazhou road	152015	187355	239267	139841
Ranjia Dam	107706	133183	168122	129145
Flower garden	203487	52808	72601	167064
intersection	110381	244214	199588	147123
Little Dragon Kam	120631	68478	74882	102458
Four kilometers	117490	91191	99334	103787
Nanping	163370	135362	208478	235388
diminutive	95640	524367	412060	154166
Bishan	72044	62537	78058	73652
