# Supplementary material for: Classification of mountain-based rail transit stations and analysis of passenger flow influencing mechanisms
Source: PLoS One. 2025 May 27;20(5):e0323937. doi: 10.1371/journal.pone.0323937 (PMC12111614; doi:10.1371/journal.pone.0323937)
Supplement: S8 File — (XLS) [file pone.0323937.s008.xls]

## Sheet: Sheet1
Station	Order	Longitude	Latitude		Station order longitude latitude
Chaotianmen	1	106.582	29.567
Battle edge	2	106.579	29.5621
Qixinggang	3	106.568	29.5561
intersection	4	106.559	29.5578
Ching Ling	5	106.545	29.5557
Taepyeong	6	106.53	29.5508
Petroleum road	7	106.515	29.5434
berm	8	106.504	29.5409
Stone bridge shop	9	106.495	29.5382
Gao Miao Village	10	106.481	29.5354
Majayan	11	106.465	29.539
Little Dragon Kam	12	106.464	29.5476
Shapingba District	13	106.464	29.5563
Yanggong Bridge	14	106.456	29.5586
Tomb of a revolutionary martyr	15	106.446	29.5641
Magneto port	16	106.441	29.57
Ishiipo	17	106.442	29.5793
Double stele	18	106.44	29.592
Laijia Bridge	19	106.44	29.6083
Micro garden	20	106.377	29.6128
Chenjiaqiao	21	106.359	29.6122
College station	22	106.325	29.61
Pinnacle slope	23	106.305	29.61
Bishan	24	106.289	29.61
fishhole	25	106.229	29.6149
Great river	26	106.229	29.6149
Baiju Temple	27	106.289	29.61
Liujiaba	28	106.305	29.61
Jinjiawan	29	106.325	29.61
Bridge building	30	106.359	29.6122
Fort Paradise	31	106.377	29.6128
Xinshan Village	32	106.44	29.6083
Dadu Port	33	106.44	29.592
Without mishap	34	106.442	29.5793
Racecourse	35	106.441	29.57
Dayan Village	36	106.446	29.5641
zoo	37	106.456	29.5586
Yangjiaping	38	106.464	29.5563
Xiejiawan	39	106.464	29.5476
Yuan Jiagang	40	106.465	29.539
Photuguan	41	106.481	29.5354
Plum dam	42	106.495	29.5382
Zeng Jiayan	43	106.504	29.5409
Daxi Valley	44	106.515	29.5434
Yellow Garden	45	106.53	29.5508
Linjiang Gate	46	106.545	29.5557
Golden bamboo	47	106.559	29.5578
Fish hu road	48	106.568	29.5561
Hsuetangwan	49	106.579	29.5621
Big mountain village	50	106.582	29.567
Huaxi	51	106.502	29.3787
Fork in the road	52	106.497	29.3869
Nine kilometers	53	106.488	29.4174
Qilosaur	54	106.479	29.4302
Eight kilometers	55	106.472	29.4405
Chongqing Jiaotong University	56	106.471	29.4526
Six kilometers	57	106.468	29.4695
Chongqing Technology and Business University	58	106.472	29.4747
Four kilometers	59	106.474	29.4845
Nanping	60	106.481	29.4914
Industry and trade	61	106.485	29.4988
Copper coin bureau	62	106.495	29.5024
tuber	63	106.506	29.5028
Hua Xin Street	64	106.51	29.5106
Guanyin Bridge	65	106.514	29.5219
Hongqi River Ditch	66	106.51	29.5316
Jiazhou road	67	106.515	29.5447
Zheng's yard	68	106.528	29.5522
Tang family yard	69	106.534	29.5557
Shiongpyong	70	106.539	29.5635
Dragon head Temple	71	106.546	29.5693
Tong's yard	72	106.555	29.569
Jin Yu	73	106.561	29.5663
Golden Boy Road	74	106.571	29.5612
Married couple	75	106.571	29.5565
Garden Expo Garden	76	106.571	29.5565
Cui Yun	77	106.571	29.5612
Cheung Fuk road	78	106.561	29.5663
revival	79	106.555	29.569
Ssangyong	80	106.546	29.5693
Bizin	81	106.539	29.5635
Man lift dam	82	106.534	29.5557
lotus	83	106.528	29.5522
Moon Viewing Road	84	106.515	29.5447
High Castle See	85	106.51	29.5316
Airport plaza	86	106.514	29.5219
Double Phoenix Bridge	87	106.51	29.5106
Min An Avenue	88	106.506	29.5028
Chongqing North Railway Station North Square	89	106.495	29.5024
Head pond	90	106.485	29.4988
Bonded port	91	106.481	29.4914
A small beach	92	106.474	29.4845
Black stone	93	106.472	29.4747
Port city	94	106.468	29.4695
Pacific punch	95	106.471	29.4526
Tang Jiatuo	96	106.472	29.4405
Shek Hsin road	97	106.479	29.4302
Ba Mountain	98	106.488	29.4174
Fengxi Road	99	106.497	29.3869
Chongqing West Railway Station	100	106.502	29.3787
Huayan Temple	101	106.502	29.3787
Huacheng Road	102	106.52	29.3784
Halfway up the hill	103	106.535	29.3807
Jungliangsan	104	106.539	29.4009
Jin Jianlu	105	106.54	29.4158
Huayan Center	106	106.546	29.4352
Jump rung	107	106.551	29.4516
Beibei District	108	106.555	29.4614
Southwest University	109	106.559	29.4699
Champion tablet	110	106.562	29.481
Long Fengxi	111	106.569	29.4915
Xiang Jiagang	112	106.57	29.5007
The CAI family	113	106.57	29.5102
Jinshan Temple	114	106.572	29.5196
Regia	115	106.566	29.5289
Winding river	116	106.56	29.5344
A surname	117	106.548	29.5389
Bamboo grove	118	106.546	29.5553
Photoelectric garden	119	106.539	29.562
Ranjia Dam	120	106.533	29.5668
Dalong Mountain	121	106.529	29.5763
Flower garden	122	106.522	29.5882
Hwang Nam 塝	123	106.518	29.5983
Red earth	124	106.526	29.6022
Wuli Store	125	106.537	29.602
Jiangbei City	126	106.545	29.6041
Grand theatre	127	106.546	29.6096
diminutive	128	106.546	29.6196
Sheung sun street	129	106.551	29.6312
Liu Jiaping	130	106.567	29.6382
Bridge of Eternal Life	131	106.564	29.6462
Qijiawan	132	106.556	29.6642
Tea plantation	133	106.56	29.6775
Caojia Bay	134	106.569	29.6887
sandbank	135	106.585	29.6905
Red rock flat	136	106.602	29.6932
Renaissance	137	106.615	29.7007
Reflect on the source	138	106.629	29.714
Liu's yard	139	106.635	29.7215
Qingxi River	140	106.635	29.7215
Wang Jiazhuang	141	106.629	29.714
Yuelai	142	106.615	29.7007
National Expo Center	143	106.602	29.6932
Gao Yikou	144	106.585	29.6905
Huangmaoping	145	106.569	29.6887
Happy Valley	146	106.56	29.6775
Carp pond	147	106.556	29.6642
Longtou Temple Park	148	106.564	29.6462
Chongqing North Railway Station South Square	149	106.567	29.6382
Minxin Garden	150	106.551	29.6312
Sanya Bay	151	106.546	29.6196
Sheung wan road	152	106.546	29.6096
Huanshan Park	153	106.545	29.6041
Long river	154	106.537	29.602
Jiangbei Airport Terminal 3	155	106.526	29.6022
Jiangbei Airport T2 terminal	156	106.518	29.5983
Yubei Square	157	106.522	29.5882
Kashan	158	106.529	29.5763
Central Park East	159	106.533	29.5668
Central Park	160	106.539	29.562
Central Park West	161	106.546	29.5553
Jiro	162	106.548	29.5389
Caiyun Lake	163	106.56	29.5344
Chenjiaping	164	106.566	29.5289
Olympic sports center	165	106.572	29.5196
Channel road	166	106.57	29.5102
South Lake	167	106.57	29.5007
Kamihiro	168	106.569	29.4915
Nhan Ji	169	106.562	29.481
Tu Shan	170	106.559	29.4699
Marble stone	171	106.555	29.4614
Chongqing and Lu	172	106.551	29.4516
Honghu East Road	173	106.546	29.4352
Walking park	174	106.54	29.4158
Sports park	175	106.539	29.4009
Nanqiao Temple	176	106.535	29.3807
Jade Belt Mountain	177	106.52	29.3784
Chongqing University	178	106.502	29.3787
The Star Bridge	179	106.664	29.7941
Chongqing Library	180	106.652	29.7883
Fengming Mountain	181	106.649	29.7777
Get to the bridge	182	106.639	29.7547
Hualong	183	106.63	29.7392
Big rock dam	184	106.629	29.7318
Happiness Square	185	106.629	29.714
Harmony with the people	186	106.629	29.714
United Road	187	106.629	29.7318
Heavy light	188	106.63	29.7392
Garden expo center	189	106.639	29.7547
